# Supplementary material for: Implementation of Web-Based Psychosocial Interventions for Adults With Acquired Brain Injury and Their Caregivers: Systematic Review
Source: J Med Internet Res. 2022 Jul 26;24(7):e38100. doi: 10.2196/38100 (PMC9328122; doi:10.2196/38100)
Supplement: Multimedia Appendix 3 [file jmir_v24i7e38100_app3.xlsx]

## Sheet: Raw_Extraction
Record ID	Survey Timestamp	Title	Abstract	First author surname	Publication Year	DOI URL	What is the target condition? (choice=TBI)	What is the target condition? (choice=Stroke)	What is the target condition? (choice=Brain Tumour)	What is the target condition? (choice=Aphasia origin unspecified)	Extent of user personalisation based on user characteristics or preference	How does individualisation occur? (choice=Via clinician)	How does individualisation occur? (choice=Via AI / Automation (e.g. embedded logic))	How does individualisation occur? (choice=Via user preference)	Describe how individualisation is done:	Intervention structure		What is the psychosocial intervention?	Please specify what psychosocial intervention	What mode has been used to present the content? (choice=Images)	What mode has been used to present the content? (choice=Audio)	What mode has been used to present the content? (choice=Video)	What mode has been used to present the content? (choice=Text)	What mode has been used to present the content? (choice=Interactive games)	What mode has been used to present the content? (choice=Telehealth videoconferencing)	What mode has been used to present the content? (choice=Virtual Reality)	What mode has been used to present the content? (choice=Instant Messaging)	What mode has been used to present the content? (choice=Forum/ Message Board)	What mode has been used to present the content? (choice=Email)	What mode has been used to present the content? (choice=Productivity tool (e.g. calendar, note-taking application))	What mode has been used to present the content? (choice=No information)	Who can participants interact with? (choice=Other PWABI)	Who can participants interact with? (choice=Other caregivers)	Who can participants interact with? (choice=Clinician)	Who can participants interact with? (choice=AI)	Who can participants interact with? (choice=No interaction)	What platform is used?	Does the intervention include:	Intervention setting (choice=Home)	Intervention setting (choice=School)	Intervention setting (choice=Community Health)	Intervention setting (choice=Hospital)	Intervention setting (choice=Other)	What other setting?	How automatised is the intervention?	Are there clear research questions?	What are the research questions?	Do the collected data allow the research questions to be addressed?	What was the study design?
1. Pitt 2018	2021-08-02 11:53:00	"I definitely think it's a feasible and worthwhile option": perspectives of speech-language pathologists providing online aphasia group therapy	Background: Speech-language pathologists (SLPs) have begun to incorporate telepractice methods into clinical service delivery and online intervention for aphasia is recognised as an appropriate alternative to face-to-face services. However, little is known about the SLP experience of telepractice with no known study exploring the provision of aphasia group therapy online. The purpose of this stud…	Pitt	2018	https://doi.org/10.1080/02687038.2018.1482403	Unchecked	Unchecked	Unchecked	Checked	Partly individualised	Checked	Unchecked	Checked	Tailoring: Speech-language pathologists personalised the treatment materials to include artefacts from people with aphasia. The speech-language pathologist was provided a range of group materials that could be adapted according to the interests, communication profile, and age of the group members. For example, high level conversation topics (e.g., What are the benefits of living in the country co…	Other (please describe)	Tailoring: Speech-language pathologists personalised the treatment materials to include artefacts from people with aphasia. The speech-language pathologist was provided a range of group materials that could be adapted according to the interests, communication profile, and age of the group members. For example, high level conversation topics (e.g., What are the benefits of living in the country co…	Other	Telerehabilitation Group Aphasia Intervention and Networking (TeleGAIN) is a 12-week online aphasia group therapy intervention designed to be delivered by a SLP to groups of between 3-4 people with chronic aphasia. The goals of TeleGAIN include: 1) create opportunities for communicative success, 2) share personal life history, and 3) provide support for living successfully with aphasia through ne…	Checked	Checked	Unchecked	Checked	Unchecked	Checked	Unchecked	Unchecked	Unchecked	Unchecked	Unchecked	Unchecked	Checked	Unchecked	Checked	Unchecked	Unchecked	Desktop web-based	Person with brain injury only	Checked	Unchecked	Unchecked	Unchecked	Unchecked		Completely clinician-led i.e. telehealth only	No	The aim of this study was to explore the experience of SLPs who provide TeleGAIN (Pitt et al.,2017) to PWA. As this study forms part of a larger evaluation of TeleGAIN, secondary aims were to describe the SLP's perceptions of the outcomes of this intervention for PWA, as well as their opinions regarding the resources and treatment protocols employed.	Can't tell	Qualitative - exploring and understanding the meaning individuals or groups ascribe to a social or human problem
2. Caunca 2020	2021-08-02 22:16:00	Design and Usability Testing of the Stroke Caregiver Support System: A Mobile-Friendly Website to Reduce Stroke Caregiver Burden	Purpose: The purpose of this study was to design a mobile-friendly, Internet-based website, modeled on previously described websites for Alzheimer caregivers, to equip stroke caregivers and potentially reduce caregiver burden. Design:A mixed-methods study was performed to design and test the usability of the Stroke Caregiver Support System (SCSS). Methods:An iterative, user-centered design approa…	Caunca	2020	https://dx.doi.org/10.1097/RNJ.0000000000000196	Unchecked	Checked	Unchecked	Unchecked	Not individualised	Unchecked	Unchecked	Unchecked		Tunnelling (guiding a user along a path)		Education	Educational intervention; Stroke Caregiver Support System (SCSS), a mobile-friendly website for stroke caregivers, modeled on previously described websites for Alzheimer caregivers, to equip stroke caregivers and potentially reduce caregiver burden. The present study describes the development of a mobile-friendly, web-based curricular intervention targeting stroke caregiver burden. We did not pro…	Unchecked	Unchecked	Checked	Checked	Unchecked	Unchecked	Unchecked	Unchecked	Unchecked	Checked	Unchecked	Unchecked	Unchecked	Unchecked	Unchecked	Unchecked	Checked	Desktop and mobile application	Informal caregivers only	Checked	Unchecked	Unchecked	Unchecked	Unchecked		Completely automatised / self-guided	No	Purpose: The purpose of this study was to design a mobile-friendly, Internet-based website, modeled on previously described websites for Alzheimer caregivers, to equip stroke caregivers and potentially reduce caregiver burden. We aimed to design the Stroke Caregiver Support Sys-tem (SCSS), a mobile-friendly website for stroke caregivers. To maximize usability, we employed an iterative, user-cente…	Can't tell	Mixed methods - (a) at least one QUAL method and one QUAN method are combined; (b) each method is used rigorously in accordance to the generally accepted criteria in the area (or tradition) of research invoked; and (c) the combination of the methods is carried out at the minimum through a MM design (defined a priori, or emerging) and the integration of the QUAL and QUAN phases, results, and data.
3. Tsaousides 2014	2021-08-07 13:29:00	Delivering group treatment via videoconference to individuals with traumatic brain injury: A feasibility study	The objective was to assess the feasibility of delivering a group treatment to improve emotional regulation via videoconferencing to individuals with trau-matic brain injury (TBI). A pre - post feasibility study was undertaken. Seven individuals with TBI were recruited at a brain injury research centre in an urban medical centre. The main measures were therapist assessment of session-by-session p…	Tsaousides	2014	http://dx.doi.org/10.1080/09602011.2014.907186	Checked	Unchecked	Unchecked	Unchecked	Partly individualised	Checked	Unchecked	Checked	The study included a baseline (2 weeks), an intervention (8 weeks), and a follow-up (4 weeks) phase. The self-report measures were administeredremotely, using an online data collection service. The reason for remoteassessment was to explore whether the entire programme can be deliveredremotely, without the need for participants to travel. Each week, participantswere e-mailed a link to complete on…	Tunnelling (guiding a user along a path)		Cognitive Behaviour Therapy (CBT)	A group treatment to improve emotional regulation; EmReg is a CBT-based intervention combining didactic and experiential training, and emphasising skill acquisition and generalisation through examination of incidents of emotional dysregulation in one's life and completion of homework assignments. EmReg was originally developed for FTF delivery in a comprehensive day treatment programme treating e…	Unchecked	Unchecked	Unchecked	Unchecked	Unchecked	Checked	Unchecked	Unchecked	Unchecked	Unchecked	Unchecked	Unchecked	Checked	Unchecked	Checked	Unchecked	Unchecked	Desktop web-based	Person with brain injury only	Checked	Unchecked	Unchecked	Unchecked	Unchecked		Completely clinician-led i.e. telehealth only	Yes	Three research questions were developed to explore whether participants: (1) are able to engage in treatment (i.e., attend, partici-pate, learn skills and strategies, and apply those in their home environments);(2) are able to complete outcome measures remotely; and (3) report satisfac-tion with the treatment and treatment delivery. In addition, information was collected about the technological, …	Yes	Mixed methods - (a) at least one QUAL method and one QUAN method are combined; (b) each method is used rigorously in accordance to the generally accepted criteria in the area (or tradition) of research invoked; and (c) the combination of the methods is carried out at the minimum through a MM design (defined a priori, or emerging) and the integration of the QUAL and QUAN phases, results, and data.
4. Topolovec-Vranic 2010	2021-08-07 15:03:00	Evaluation of an online cognitive behavioural therapy program by patients with traumatic brain injury and depression	Primary objective: The most frequently reported psychiatric symptom after traumatic brain injury (TBI) is depression. This study examined whether internet-delivered cognitive behaviour therapy (CBT) could be appropriate and effective for patients with mild or moderate TBI and depression. Methods and procedures: Patients were recruited for an at-home, 6-week internet-based CBT program (MoodGYM). P…	Topolovec-Vranic	2010	https://doi.org/10.3109/02699051003709599	Checked	Unchecked	Unchecked	Unchecked	Not individualised	Unchecked	Unchecked	Unchecked		Tunnelling (guiding a user along a path)		Cognitive Behaviour Therapy (CBT)	The MoodGYM program (http://moodgym.anu.edu.au) is an internet-delivered CBT program that was developed to treat and prevent depression in young people with access to the internet. It consists of five cognitive behaviour training modules, a personal workbook (containing 29 exercises and assessments), an interactive game and a feedback evaluation form. Several studies have been published which dem…	Unchecked	Unchecked	Unchecked	Checked	Checked	Unchecked	Unchecked	Unchecked	Unchecked	Unchecked	Unchecked	Unchecked	Unchecked	Unchecked	Unchecked	Unchecked	Checked	Desktop web-based	Person with brain injury only	Checked	Unchecked	Unchecked	Unchecked	Unchecked		Completely automatised / self-guided	No	The purpose of this study was to determine whether the website would be an appropriate and effective intervention for patients with mild or moderate TBI and depression	Can't tell	Mixed methods - (a) at least one QUAL method and one QUAN method are combined; (b) each method is used rigorously in accordance to the generally accepted criteria in the area (or tradition) of research invoked; and (c) the combination of the methods is carried out at the minimum through a MM design (defined a priori, or emerging) and the integration of the QUAL and QUAN phases, results, and data.
5. Riegler 2017	2021-08-12 15:42:00	POWER-A Telehealth Rehabilitation Program for Veterans: Feasibility and Preliminary Efficacy	Combat veterans experience high rates of traumatic brain injury (TBI) and related comorbidities. In addition to the deficits arising from the injury, veterans often experience a myriad of psychosocial impairments including post-traumatic stress symptoms (PTSS) and depression; however, utilization of mental health services or cognitive rehabilitation can be limited given the unique needs of the Op…	Riegler	2017	https://dx.doi.org/10.1044/persp2.SIG18.3	Checked	Unchecked	Unchecked	Unchecked	Partly individualised	Checked	Checked	Checked	Participants could access the self-guided content from current and previous sessions. Following access to the website, the participants were directed to a Transition Module that included embedded logic to assign modules based on participant responses to a series of screening questions. Modules were assigned based on a series of embedded screening measures including the PTSD Checklist (PCL; Weathe…	Tunnelling (guiding a user along a path)		Education and cognitive rehabilitation	The POWER design adhered to the tenets of traditional cognitive therapy, but utilized web-based psychoeducation modules and live, synchronous videoconferencing to increase treatment adherence. The focus of POWER was to integrate education about TBI and PTSD with a therapeutic cognitive intervention to promote improvements in memory, attention, and concentration. Intervention Description: POWER fo…	Unchecked	Unchecked	Checked	Checked	Unchecked	Checked	Unchecked	Unchecked	Unchecked	Unchecked	Unchecked	Unchecked	Unchecked	Unchecked	Checked	Unchecked	Unchecked	Desktop and tablet	Person with brain injury only	Checked	Unchecked	Unchecked	Unchecked	Unchecked		Partly automatised, partly telehealth	No	The main goal of this manuscript is to describe POWER, a telehealth intervention for combat veterans, and report preliminary findings from an open trial. It was hypothesized that engagement in the POWER intervention would be associated with improvements in memory, attention, and concentration. This article aims to review current evidence for cognitive rehabilitation for memory impairments post TB…	Can't tell	Quantitative non-randomised - any quantitative studies estimating the effectiveness of an intervention or studying other exposures that do not use randomization to allocate units to comparison groups.
6. Schoenberg 2008	2021-08-12 22:21:00	Comparison of Functional Outcomes and Treatment Cost Between a Computer-Based Cognitive Rehabilitation Teletherapy Program and a Face-to-Face Rehabilitation Program	The authors compared outcomes of 19 participants who received computer-based cognitive teletherapy rehabilitation with 20 participants who received face-to-face speech-language rehabilitation. The study compared outcomes from 2 "real-word" treatment programs provided by an outpatient rehabilitation center. A total of 39 participants with moderate to severe closed head traumatic brain injuries and…	Schoenberg	2008	https://dx.doi.org/10.1037/0735-7028.39.2.169	Checked	Unchecked	Unchecked	Unchecked	Completely individualised	Checked	Unchecked	Unchecked	After complet-ing the prescribed exercises, the encrypted data from the partici-pants were sent via the Internet to the server, which was accessed on a regular basis by the therapist. The therapist monitored par-ticipants' progress closely, and the exercises were adjusted on the basis of each participant's performance on the prescribed tasks. The therapist made adjustments to the program and uplo…	Tunnelling (guiding a user along a path)		Brain Training (Gamification)	The exercises were designed to enhance cognitive functioning in several domains, including sim-ple attention, reaction time (e.g., Simple Auditory and SimpleVisual Reaction), visuospatial skills (e.g., Cube-In-A-Box,Mazes), learning and memory (e.g., Sequenced Recall, The Phone Message), and problem solving (e.g., Number Manipulations, Maze Puzzle, Pyramids). The rehabilitation program was design…	Unchecked	Unchecked	Unchecked	Unchecked	Checked	Unchecked	Unchecked	Unchecked	Unchecked	Unchecked	Unchecked	Unchecked	Unchecked	Unchecked	Unchecked	Unchecked	Checked	Desktop web-based	Person with brain injury only	Checked	Unchecked	Unchecked	Unchecked	Unchecked		Completely automatised / self-guided	Yes	The purpose of this study was to compare outcomes between participants receiving a "real-world," commercially available computer-based cognitive rehabilitation teletherapy program and patients receiving "real-world," non research face-to-face outpa-tient speech-language therapy. Outcome variables included mea-sures of functional independence (independent driving, living, etc.) and treatment cost.…	Yes	Quantitative non-randomised - any quantitative studies estimating the effectiveness of an intervention or studying other exposures that do not use randomization to allocate units to comparison groups.
7. McLaughlin 2013	2021-08-13 19:34:00	Web-Based Training in Family Advocacy	Objective-To examine the efficacy of an interactive multimedia intervention that teaches advocacy skills to people caring for a family member with traumatic brain injury. Participants-A total of 201 individuals (control, n = 97; treatment, n = 104) providing support to a family member with traumatic brain injury. Design-Randomized controlled study.Main Measures-Caregiver knowledge, skill applicat…	McLaughlin	2013	https://dx.doi.org/10.1097/HTR.0b013e31824e1d43	Checked	Unchecked	Unchecked	Unchecked	Not individualised	Unchecked	Unchecked	Unchecked		Free surfing		Education	The Brain Injury Partners (BIP) program (http://adult.braininjurypartners.com/) is an interactive Web site for families of adults with brain injury, focused on advocacy, communication skills, and resources for families affected by brain injury. Brain Injury Partners Web site-The BIP Web site was developed to (a) train family members in advocacy skills, particularly the core skills needed for effe…	Unchecked	Unchecked	Checked	Checked	Unchecked	Unchecked	Unchecked	Unchecked	Unchecked	Unchecked	Unchecked	Unchecked	Unchecked	Unchecked	Unchecked	Unchecked	Checked	Desktop web-based	Informal caregivers only	Checked	Unchecked	Unchecked	Unchecked	Unchecked		Completely automatised / self-guided	Yes	1. Does use of the Brain Injury Partners (BIP) program by families of individuals with brain injury increase knowledge of effective advocacy skills when compared with a control condition? 2. Does use of the BIP program increase family members' ability to apply effective advocacy skills in a video situations test (VST) when compared with a control condition? 3. Does use of the BIP program increase…	Yes	Quantitative RCT - A clinical study in which individual participants are allocated to intervention or control groups by randomization (intervention assigned by researchers
8. Ng 2013	2021-08-30 17:12:00	Telerehabilitation for addressing executive dysfunction after traumatic brain injury	Primary objective: To investigate the feasibility of implementing the Cognitive Orientation to daily Occupational Performance approach (CO-OP) in a telerehabilitation format and to examine its impact on community integration and executive dysfunction for adults with traumatic brain injury (TBI). Research design: A pilot series of three case studies with 3-month follow-up was conducted. Methods an…	Ng	2013	https://doi.org/10.3109/02699052.2013.766927	Checked	Unchecked	Unchecked	Unchecked	Completely individualised	Checked	Unchecked	Checked	Dynamic performance analysis (DPA) is a dynamic process that occurs throughout the intervention where performance is observed and problems are identified and analysed [7]. In this study, DPA was completed through remote observation and dialogue. Clients are viewed as collaborators in the CO-OP approach, which espouses client-centred practice; they are involved in the identification of the goals, …	Other (please describe)	Dynamic performance analysis (DPA) is a dynamic process that occurs throughout the intervention where performance is observed and problems are identified and analysed [7]. In this study, DPA was completed through remote observation and dialogue. Clients are viewed as collaborators in the CO-OP approach, which espouses client-centred practice; they are involved in the identification of the goals, …	Education	The Cognitive Orientation to daily Occupational Performance (CO-OP) approach is a meta-cognitive approach provides structured step-by-step problem-solving strategy training to explicitly address individuals' self-identified goals. Checking one's performance to promote self-monitoring is an integral part of the CO-OP approach as is the explicit training of generalization and transfer of the strate…	Unchecked	Unchecked	Unchecked	Unchecked	Unchecked	Checked	Unchecked	Unchecked	Unchecked	Unchecked	Unchecked	Unchecked	Unchecked	Unchecked	Checked	Unchecked	Unchecked	Desktop web-based	Both informal caregivers and the person with brain injury	Checked	Unchecked	Checked	Unchecked	Unchecked		Completely clinician-led i.e. telehealth only	Yes	The specific objectives and sub-objectives of this pilot study were as follows: Objective One: To explore the feasibility of administering the CO-OP approach via a telerehabilitation format based on: 1a. Adherence to the seven key features of the CO-OP approach, 1b. Feasibility of a technology delivery process, and 1c. Receptiveness of participants and significant others' to the telerehabilitatio…	Yes	Mixed methods - (a) at least one QUAL method and one QUAN method are combined; (b) each method is used rigorously in accordance to the generally accepted criteria in the area (or tradition) of research invoked; and (c) the combination of the methods is carried out at the minimum through a MM design (defined a priori, or emerging) and the integration of the QUAL and QUAN phases, results, and data.
9. Sharma 2017	2021-09-21 21:07:00	Feasibility of online self-administered cognitive training in moderate-severe brain injury	PURPOSE: Cognitive environmental enrichment (C-EE) offers promise for offsetting neural decline that is observed in chronic moderate-severe traumatic brain injury (TBI). Brain games are a delivery modality for C-EE that can be self-administered over the Internet without therapist oversight. To date, only one study has examined the feasibility of self-administered brain games in TBI, and the study…	Sharma	2017	https://dx.doi.org/10.1080/09638288.2016.1195453	Checked	Unchecked	Unchecked	Unchecked	Completely individualised	Unchecked	Checked	Unchecked	All games are self-calibrating, with game difficulty adjusting to a level commensurate with a user's performance capability. As a result, when users perform well in a game (indicated to the user by a high-score or greater in-game reward), the difficulty of the game will increase when subsequently accessed. A similar adjust-ment is made in the opposite direction after a low-score or lesser in-game…	Tunnelling (guiding a user along a path)		Brain Training (Gamification)	The cognitive training program was Brain HQ TM by Posit Science. Brain HQ was selected because it has the strongest efficacy data for neurological populations of all brain games in the public domain. The protocol was designed to deliver challenging tasks across six cognitive domains, namely attention, speed of processing (''brain speed''), memory, executive function (''intelligence''), social cog…	Unchecked	Unchecked	Unchecked	Unchecked	Checked	Unchecked	Unchecked	Unchecked	Unchecked	Unchecked	Unchecked	Unchecked	Unchecked	Unchecked	Unchecked	Unchecked	Checked	Desktop web-based	Person with brain injury only	Checked	Unchecked	Unchecked	Unchecked	Unchecked		Completely automatised / self-guided	Yes	Therefore, the objective of the current study was to evaluate the feasibility of an in-home, self-administered, online brain game intervention (12 weeks in duration) in a sample of patients pre-dominantly in the moderate-severe range of TBI, who were within the first two years of injury. The study provided weekly reminder calls, but no further environmental support.A secondary objective of the st…	Yes	Quantitative non-randomised - any quantitative studies estimating the effectiveness of an intervention or studying other exposures that do not use randomization to allocate units to comparison groups.
10. Sander 2009	2021-09-22 20:12:00	A web-based videoconferencing approach to training caregivers in rural areas to compensate for problems related to traumatic brain injury	OBJECTIVE: To describe the development and the implementation of a Web-based, videoconferencing training program for caregivers of adults with traumatic brain injury in rural areas to manage cognitive and behavioral changes in the person with the injury. DESIGN: Feasibility study, with satisfaction and perceived utility assessed. INTERVENTION: Six Web-based videoconference sessions, combining did…	Sander	2009	https://dx.doi.org/10.1097/HTR.0b013e3181ad593a	Checked	Unchecked	Unchecked	Unchecked	Partly individualised	Checked	Unchecked	Unchecked	Prior to each session, the research assistant in West Texas communicated with the neuropsychologist or the neuropsychology fellow to present information regard-ing the participants, including the circumstances of the injury, initial injury characteristics, and current prob-lems. Each didactic presentation was followed by a pe-riod of interactive problem solving between the neu-ropsychologist and …	Tunnelling (guiding a user along a path)		Education	Videoconferencing to train caregivers in the imple-mentation of cognitive strategies. 6 separate Microsoft PowerPoint presen-tations of duration of approximately 15 to 20 minutes each: 1. General education on TBI and its consequences 2. Reduced awareness 3. Reduced memory and attention 4. Changes in language and social communication 5. Reduced initiation and organization 6. Changes in emotions an…	Unchecked	Unchecked	Unchecked	Checked	Unchecked	Checked	Unchecked	Unchecked	Unchecked	Unchecked	Unchecked	Unchecked	Unchecked	Unchecked	Checked	Unchecked	Unchecked	Desktop web-based	Informal caregivers only	Unchecked	Unchecked	Unchecked	Unchecked	Checked	The initial plan was to have all par-ticipants report to the videoconferencing center at WestTexas A&M University (WTAMU). However, the lack of transportation was an issue for some participants. For others, the time required to travel was a major incon-venience. To circumvent these problems, connections were made with other institutions in the rural areas thathad videoconferencing capabilities. F…	Completely clinician-led i.e. telehealth only	No	The purpose of the current article was to describe the development and implementation of a Web-based, videoconferencing training program for caregivers of adults with TBI in rural areas to manage cognitive and behavioral changes in the person with injury. Feasibil-ity of this type of intervention will be addressed, and caregivers' satisfaction with the intervention and their perceptions of its lo…	Yes	Mixed methods - (a) at least one QUAL method and one QUAN method are combined; (b) each method is used rigorously in accordance to the generally accepted criteria in the area (or tradition) of research invoked; and (c) the combination of the methods is carried out at the minimum through a MM design (defined a priori, or emerging) and the integration of the QUAL and QUAN phases, results, and data.
11. Walker 2018	2021-09-24 17:03:00	Promoting Social Connections in a Synchronous Telepractice, Aphasia Communication Group	Purpose: People with aphasia (PWA) frequently experience social isolation due to attitudinal and environmental barriers. The purpose of this study was to determine if PWA could improve social connections following participation in a synchronous telepractice aphasia communication group. Changes in language abilities were also assessed. Method: Six subjects with mild chronic aphasia participated in…	Walker	2018	https://dx.doi.org/10.1044/persp3.SIG18.32	Unchecked	Checked	Unchecked	Unchecked	Partly individualised	Checked	Unchecked	Checked	Prior to the first group meeting, each subject participated in a brief interview to share personal information, goals, and topics that may be of interest to them. The subjects were highly motivated to discuss topics that they had chosen.	Tunnelling (guiding a user along a path)		Other	Online aphasia group. Because the goal of the study was to promote social connections, a socially oriented approach for aphasia groups was utilized. This approach emphasizes less structured, client-centered meetings with the purpose to promote communicative exchanges of shared experiences within natural conversations (Bernstein-Ellis & Elman, 2007; Chapey et al., 2000; LPAA Project Group, 2001; S…	Checked	Unchecked	Unchecked	Checked	Unchecked	Checked	Unchecked	Unchecked	Unchecked	Checked	Unchecked	Unchecked	Checked	Unchecked	Checked	Unchecked	Unchecked	Desktop and mobile application	Person with brain injury only	Checked	Unchecked	Unchecked	Unchecked	Unchecked		Completely clinician-led i.e. telehealth only	Yes	Hypothesis 1: Participation in a synchronous telepractice aphasia communication group will result in a change in social isolation as measured by the Friendship Scale (Hawthorne,2006). Hypothesis 2: Participation in a synchronous telepractice aphasia communication group will result in a change in language abilities as measured by the Western Aphasia Battery-Revised (WAB-R; Kertesz, 2006).	Yes	Quantitative non-randomised - any quantitative studies estimating the effectiveness of an intervention or studying other exposures that do not use randomization to allocate units to comparison groups.
12. Withiel Wong 2020	2021-09-28 21:14:00	Feasibility and effectiveness of computerised cognitive training for memory dysfunction following stroke: A series of single case studies	Computerised cognitive training (CCT) approaches to memory rehabilitation represent an attractive alternative to traditional approaches; however, there is limited empirical evidence to support their use. An AB with follow up single case design was repeated across five participants to explore the feasibility and effectiveness of CCT on subjective memory in patients with stroke. Target behaviour wa…	Withiel	2020	https://dx.doi.org/10.1080/09602011.2018.1503083	Unchecked	Checked	Unchecked	Unchecked	Completely individualised	Unchecked	Checked	Unchecked	Game complexity increases and decreases systematically based upon the individual's performance (i.e., is adaptive).	Other (please describe)	Multiple memory games are offered to reduce the opportunity for development and use of task specific strategies.	Brain Training (Gamification)	LumosityTM is a commercially available Computerised cognitive training (CCT) programme, which is readily accessible through the Internet (www.lumosity.com). LumosityTMoffers a suiteof games that purport to target memory, attention,flexibility, processing speed and problem solving. Game complexity increases and decreases systematically based upon the individual's performance (i.e., is adaptive). M…	Unchecked	Unchecked	Unchecked	Unchecked	Checked	Unchecked	Unchecked	Unchecked	Unchecked	Unchecked	Unchecked	Unchecked	Unchecked	Unchecked	Unchecked	Unchecked	Checked	Desktop web-based	Person with brain injury only	Checked	Unchecked	Unchecked	Unchecked	Unchecked		Completely automatised / self-guided	Yes	The aim of the present study was to use single case methodology to explore the feasibility and potential effectiveness of LumosityTM memory training in adult stroke sur-vivors with self-reported everyday memory problems. In particular, we sought to describe whether LumosityTM memory training reduced subjective memory failures and improved participants' attainment of their individualised memory go…	Yes	Quantitative descriptive - 'concerned with and designed only to describe the existing distribution of variables without much regard to causal relationships or other hypotheses'. They are used for monitoring the population, planning, and generating hypothesis.
13. Wentink 2018	2021-09-29 15:05:00	Adherence of stroke patients with an online brain training program: the role of health professionals' support	Background Computer-based cognitive rehabilitation is used to improve cognitive functioning after stroke. However, knowledge on adherence rates of stroke patients is limited. Objective To describe stroke patients' adherence with a brain training program using two frequencies of health professionals' supervision. Methods This study is part of a randomized controlled trial comparing the effect of t…	Wentink	2018	https://dx.doi.org/10.1080/10749357.2018.1459362	Unchecked	Checked	Unchecked	Unchecked	Completely individualised	Unchecked	Checked	Unchecked	The program adapts the level of diffi-culty of games to patients' own abilities. With each game, all patients started at the same level of difficulty. The difficulty level was then raised or lowered depending on the performance in the previous round of the respective game. The software provided feedback about game scores and how much games were completed. Patients could receive reminders for trai…	Tunnelling (guiding a user along a path)		Brain Training (Gamification)	An 8-week computer-based cognitive rehabilitation (CBCR) intervention is a home-based brain training pro-gram that targets multiple cognitive domains and adapts the level of diffi-culty of games to patients' own abilities. In total, 16 games were used targeting five cognitive domains: attention, speed, memory, flexibility, and problem solving.	Unchecked	Unchecked	Unchecked	Unchecked	Checked	Unchecked	Unchecked	Unchecked	Unchecked	Unchecked	Unchecked	Unchecked	Unchecked	Unchecked	Unchecked	Unchecked	Checked	Desktop web-based	Person with brain injury only	Checked	Unchecked	Unchecked	Unchecked	Unchecked		Completely automatised / self-guided	Yes	The aim of this study was to compare two different types of support on training adherence in chronic stroke patients. The aim of the study was to describe stroke patients' adherence with a home-based 8-week brain training program (Lumosity Inc.®) by comparing two frequencies of health professional's supervision. The hypothesis of the study was that a CBCR training with more supervision would lead…	Yes	Quantitative RCT - A clinical study in which individual participants are allocated to intervention or control groups by randomization (intervention assigned by researchers
14. Zannino 2020	2021-10-04 18:54:00	Picture and spoken word presentation in repetition training for anomia: does stimulus order matter? Evidence obtained from 12 individuals with chronic aphasia using a computer-based telemedicine approach	Background: Presenting pictures accompanied by the corresponding spoken words to be repeated is a commonly used method for treating naming impairments in aphasic people. Aim(s): In this study, we investigated whether the presentation order of pictures and words in repetition training affects treatment outcome. Methods & Procedures: We administered a computer-based word repetition protocol at a di…	Zannino	2020	https://dx.doi.org/10.1080/02687038.2018.1563876	Unchecked	Unchecked	Unchecked	Checked	Completely individualised	Checked	Unchecked	Unchecked	Materials to be used in our experimental paradigm were selected on a subject-by-subject basis. For each participant, we selected three sets containing 20 concrete words and their corresponding pictures. The word-picture pairs selection procedure was as follows: each enrolled subject had to name 300 color photographs on three different occasions with a 48-hour delay between subsequent naming sessi…	Tunnelling (guiding a user along a path)		Other	word repetition training with a computerized telemedicine protocol. Participants were trained with two word sets, each of which was in a slightly different experimental condition; a third non-trained set served as control. In the Pic-Wd condition, a picture appeared on the screen of a tablet. After a 1000 ms delay, it was followed by the corresponding spoken word. In the Wd-Pic condition, the sti…	Checked	Checked	Unchecked	Unchecked	Unchecked	Unchecked	Unchecked	Unchecked	Unchecked	Unchecked	Unchecked	Unchecked	Unchecked	Unchecked	Unchecked	Unchecked	Checked	Tablet mobile application	Person with brain injury only	Checked	Unchecked	Unchecked	Unchecked	Unchecked		Completely automatised / self-guided	Can't tell	In this study, we investigated whether the presentation order ofpictures and words in repetition training affects treatment outcome. The present work focuses on the potential impact of some parameters of timing on the efficacy of computerized word repetition training for targeting naming impairment in pure anomia.	Yes	Quantitative non-randomised - any quantitative studies estimating the effectiveness of an intervention or studying other exposures that do not use randomization to allocate units to comparison groups.
15. Oh 2017	2021-10-10 17:35:00	Development of an Evidence-Based Intervention Program for Patients With Mild Cognitive Impairment After Stroke: A Home-Based, Online Cognitive Rehabilitation Program	This study was conducted to develop a home-based, online cognitive rehabilitation program that can be easily and repeatedly implemented and integrates cognitive training into daily activities. A program was devised in 3 stages: analysis, design, and development. Specific program contents were determined on the basis of needs assessment and systematic literature review. The developed program consi…	Oh	2017	https://dx.doi.org/10.1097/TGR.0000000000000149	Unchecked	Checked	Unchecked	Unchecked	Not individualised	Unchecked	Unchecked	Unchecked		Tunnelling (guiding a user along a path)		Education	Web-based education system: STROKE: 1. What is a stroke? COGNITIVE IMPAIRMENT: 1. What is cognitive impairment? 2. Characteristics of cognitive impairment 3. Recovery and adaptation process of cognitive impairment 4. Evaluation of cognitive impairment COGNITIVE REHAB: 1. Strategies (Environmental modifi cation; use of compensatory devices; and direct cognitive training) 2. Direct cognitive traini…	Checked	Unchecked	Unchecked	Checked	Unchecked	Unchecked	Unchecked	Checked	Checked	Unchecked	Unchecked	Unchecked	Checked	Unchecked	Checked	Unchecked	Unchecked	Desktop web-based	Person with brain injury only	Checked	Unchecked	Unchecked	Unchecked	Unchecked		Completely automatised / self-guided	Yes	we undertook the devel-opment of an easily implemented, home-based, online cognitive rehabilitation program for patients with cogni-tive impairment after stroke that could be conducted as a part of daily activities using common everyday objects and tasks.	Yes	Quantitative descriptive - 'concerned with and designed only to describe the existing distribution of variables without much regard to causal relationships or other hypotheses'. They are used for monitoring the population, planning, and generating hypothesis.
16. Raina 2016	2021-10-11 22:21:00	Feasibility of a cognitive behavioral intervention to manage fatigue in individuals with traumatic brain injury: A pilot study	Objective: To evaluate the feasibility of conducting a randomized clinical trial of an Internet-based manualized intervention to teach individuals with traumatic brain injury to manage their fatigue. Setting(s): Community dwelling. Participant(s): Forty-one participants randomized to Maximizing Energy (MAX) intervention group (n = 20) and Health Education group (n = 21). Intervention(s): The expe…	Raina	2016	https://dx.doi.org/10.1097/HTR.0000000000000196	Checked	Unchecked	Unchecked	Unchecked	Completely individualised	Checked	Unchecked	Checked	(a) the MAX intervention is participant driven; participants identify the fatigue-related problem they want to work on and play an active role in solution identification, evaluation, and implementation; (b) the interventionist coaches the participant to select a realis-tic goal to ensure success and break the demoralization cycle that fatigue can perpetuate; (c) the interventionist individualizes…	Other (please describe)	(a) the MAX intervention is participant driven; participants identify the fatigue-related problem they want to work on and play an active role in solution identification, evaluation, and implementation; (b) the interventionist coaches the participant to select a realis-tic goal to ensure success and break the demoralization cycle that fatigue can perpetuate; (c) the interventionist individualizes…	Cognitive Behaviour Therapy (CBT)	In the Maximizing Energy (MAX) intervention, OT-delivered energy conservation strategyeducation is activated using the Problem-Solving Ther-apy (PST) framework to enhance the probability of suc-cessful implementation in everyday life situations. We developed the MAX intervention by combining 2 active ingredients-PST and energy conservation strat-egy education. The key features of the MAX interven…	Unchecked	Unchecked	Unchecked	Unchecked	Unchecked	Checked	Unchecked	Unchecked	Unchecked	Unchecked	Unchecked	Unchecked	Unchecked	Unchecked	Checked	Unchecked	Unchecked	Desktop web-based	Person with brain injury only	Checked	Unchecked	Unchecked	Unchecked	Unchecked		Completely clinician-led i.e. telehealth only	Yes	The primary aims of this study were to evaluate (1) the feasibility of recruiting and retaining the study sample in the experimental and control interventions, (2) the ability of individuals in the experimental group to learn and apply self-management intervention during the length of the study, and (3) the usability and acceptability of the experimental and con-trol interventions. The secondary …	Yes	Quantitative RCT - A clinical study in which individual participants are allocated to intervention or control groups by randomization (intervention assigned by researchers
17. Smith 2012	2021-12-03 19:50:00	Reducing Depression in Stroke Survivors and their Informal Caregivers: A Randomized Clinical Trial of a Web-Based Intervention	Purpose/Objectives-To develop and test the efficacy of a web-based intervention for alleviating depression in male stroke survivors (SSs) and their spousal caregivers (CGs) that blends both peer and professional support. Design and Methods-The research consisted of an intervention protocol evaluated by a focus group of rehabilitation professionals, a "think aloud" session conducted with female st…	Smith	2012	https://dx.doi.org/10.1037/a0029587	Unchecked	Checked	Unchecked	Unchecked	Partly individualised	Checked	Unchecked	Unchecked	"Professional Guide" i.e. a PhD student in Nursing with experience as a cardiovascular nurse manager. Trained in active listening, group facilitation, and computer skills. Used e-mail messages to provide individually-tailored support to participants by providing emotional support, answering questions related to caregiving, and directing CGs to requested information	Tunnelling (guiding a user along a path)		Other	The intervention consisted of five components designed to provide CGs with knowledge, resources, and skills to help them both reduce their personal distress and to provide optimal emotional care to the SS: Professional Guide, Educational Videos, Online Chat Sessions, E-mail and Message Board, and Resource Room. Descriptions of these components are in Table 1. Professional Guide - tailored the int…	Unchecked	Checked	Checked	Checked	Unchecked	Checked	Unchecked	Unchecked	Checked	Checked	Unchecked	Unchecked	Unchecked	Checked	Checked	Unchecked	Unchecked	Desktop web-based	Both informal caregivers and the person with brain injury	Checked	Unchecked	Unchecked	Unchecked	Unchecked		Partly automatised, partly telehealth	Yes	Within an RCT investigation, our goal was to reduce depression as the primary outcome in both members of the CG-SS dyad by encouraging CGs to better attend to their emotional needs, as well as to those of the SS. We hypothesized that outcomes for CGs and SSs receiving the intervention would be superior when compared to dyads assigned to an information only control condition. According to the SPM …	Yes	Quantitative RCT - A clinical study in which individual participants are allocated to intervention or control groups by randomization (intervention assigned by researchers
18. Johannsson 2015	2021-12-09 19:57:00	Mindfulness-Based Stress Reduction (MBSR) Delivered Live on the Internet to Individuals Suffering from Mental Fatigue After an Acquired Brain Injury	An acquired brain injury often leads to long-lasting mental fatigue, which can have a considerable effect on work and social interactions. Fortunately, the Mindfulness-Based Stress Reduction (MBSR) program has been found to alleviate mental fatigue. The purpose of this feasibility study was to evaluate the success of an interactive MBSR program delivered live online to individuals who have experi…	Johansson	2015	https://dx.doi.org/10.1007/s12671-015-0406-7	Checked	Checked	Unchecked	Unchecked	No information	Unchecked	Unchecked	Unchecked		Tunnelling (guiding a user along a path)		Other	A live Internet-delivered Mindfulness-Based Stress Reduction (MBSR) course that includes interaction between group members and a mindfulness teacher. The MBSR course is educational and experiential, and it includes formal and informal meditation, group dialogue, and the presentation of didactic material by the teacher.	Unchecked	Unchecked	Unchecked	Unchecked	Unchecked	Checked	Unchecked	Unchecked	Unchecked	Unchecked	Unchecked	Unchecked	Checked	Unchecked	Checked	Unchecked	Unchecked	Desktop web-based	Person with brain injury only	Checked	Unchecked	Unchecked	Unchecked	Unchecked		Completely clinician-led i.e. telehealth only	No	The aim of this feasibility study was to evaluate whether a Mindfulness-Based Stress Reduction (MBSR) program could be successfully delivered live online.	Can't tell	Quantitative non-randomised - any quantitative studies estimating the effectiveness of an intervention or studying other exposures that do not use randomization to allocate units to comparison groups.
19. Sureshkumar 2016	2021-12-15 12:26:00	Evaluation of the feasibility and acceptability of the 'Care for Stroke' intervention in India, a smartphone enabled, carer-supported, educational intervention for management of disability following stroke	Objectives: (1) To identify operational issues encountered by study participants in using the 'Care for Stroke' intervention; (2) to evaluate the feasibility and acceptability of the intervention. Design(s): Mixed-methods research design. Setting(s): Participant's home. Participants were selected from a tertiary hospital in Chennai, South India. Participant(s): Sixty stroke survivors treated and …	Sureshkumar	2016	https://dx.doi.org/10.1136/bmjopen-2015-009243	Unchecked	Checked	Unchecked	Unchecked	Completely individualised	Unchecked	Unchecked	Checked	Navigating to different web pages in this website enables a user to find the video content that he/she prefers to watch. The users can watch the videos by navigating through user-friendly interfaces such as the touch and slide option which requires the users to either touch or slide the icons (ie, pictures and symbols) and pages in the application to watch the videos they want.	Free surfing		Education	The educational intervention 'Care for Stroke' intervention was preloaded on to and delivered through a smartphone and included information about stroke and the ways to manage post-stroke disabilities. This was provided through text and videos in the local Tamil language. The intervention is web-based and hence requires an internet connection. It includes modules on information about stroke, home…	Checked	Unchecked	Checked	Checked	Unchecked	Unchecked	Unchecked	Unchecked	Unchecked	Unchecked	Unchecked	Unchecked	Unchecked	Unchecked	Unchecked	Unchecked	Checked	Smartphone mobile application	Both informal caregivers and the person with brain injury	Checked	Unchecked	Unchecked	Unchecked	Unchecked		Completely automatised / self-guided	Yes	1. To identify operational issues encountered by the study participants through field-testing 2. To revise the intervention based on the findings from the field-testing 3. To evaluate the feasibility and acceptability of the intervention among the stroke survivors and their caregivers through pilot-testing.	Yes	Mixed methods - (a) at least one QUAL method and one QUAN method are combined; (b) each method is used rigorously in accordance to the generally accepted criteria in the area (or tradition) of research invoked; and (c) the combination of the methods is carried out at the minimum through a MM design (defined a priori, or emerging) and the integration of the QUAL and QUAN phases, results, and data.
20. Woolf 2016	2021-12-15 15:31:00	A comparison of remote therapy, face to face therapy and an attention control intervention for people with aphasia: a quasi-randomised controlled feasibility study	OBJECTIVE: To test the feasibility of a randomised controlled trial comparing face to face and remotely delivered word finding therapy for people with aphasia., DESIGN: A quasi-randomised controlled feasibility study comparing remote therapy delivered from a University lab, remote therapy delivered from a clinical site, face to face therapy and an attention control condition., SETTING: A Universi…	Woolf	2016	https://dx.doi.org/10.1177/0269215515582074	Unchecked	Checked	Unchecked	Unchecked	Not individualised	Unchecked	Unchecked	Unchecked		Tunnelling (guiding a user along a path)		Other	Word finding therapy for people with aphasia. Treatment aimed to improve spoken word production and followed a standard protocol, written in a manual. Each participant worked on 50 words, and each word was targeted at least once per session (the order of therapy stimuli varied systematically across sessions). Participants were provided with a work book, comprising pictures of their target words. …	Unchecked	Unchecked	Unchecked	Unchecked	Unchecked	Checked	Unchecked	Unchecked	Unchecked	Unchecked	Unchecked	Unchecked	Unchecked	Unchecked	Checked	Unchecked	Unchecked	Tablet mobile application	Person with brain injury only	Checked	Unchecked	Unchecked	Unchecked	Unchecked		Completely clinician-led i.e. telehealth only	Yes	1. Can the same protocol of word finding therapy for people with aphasia be delivered face to face and remotely via mainstream internet videoconferencing technology? 2. Is treatment fidelity affected by delivery modes? 3. Do participants with aphasia comply with and express satisfaction with the treatment protocol; and do those in the remote condition find the technology accessible? 4. Does thera…	Yes	Quantitative non-randomised - any quantitative studies estimating the effectiveness of an intervention or studying other exposures that do not use randomization to allocate units to comparison groups.
21. Pugliese 2019	2021-12-16 14:05:00	RecoverNow: A mobile tablet-based therapy platform for early stroke rehabilitation	Introduction: Stroke survivors frequently experience a range of post-stroke deficits. Specialized stroke rehabilitation improves recovery, especially if it is started early post-stroke. However, resource limitations often preclude early rehabilitation. Mobile technologies may provide a platform for stroke survivors to begin recovery when they might not be able to otherwise. The study objective wa…	Pugliese	2019	https://doi.org/10.1371/journal.pone.0210725	Unchecked	Checked	Unchecked	Unchecked	Completely individualised	Checked	Unchecked	Checked	A speech language pathologist or occupational therapist prescribed participants preselected, modality-specific therapeutic apps for stroke-induced deficits related to communication, cognition, and fine-motor ability based on individualized standard of care assessments (S1 Table). Selected apps were either designed specifically with therapy in-mind (apps like Constant Therapy, and Dexteria) or wer…	Tunnelling (guiding a user along a path)		Other	RecoverNow, a mobile tablet-based therapy platform for post-stroke communication deficits in the acute setting. A speech language pathologist or occupational therapist prescribed participants preselected, modality-specific therapeutic apps for stroke-induced deficits related to communication, cognition, and fine-motor ability based on individualized standard of care assessments (S1 Table). Select…	Unchecked	Unchecked	Unchecked	Unchecked	Checked	Unchecked	Unchecked	Unchecked	Checked	Unchecked	Unchecked	Unchecked	Unchecked	Unchecked	Checked	Unchecked	Unchecked	Tablet mobile application	Person with brain injury only	Checked	Unchecked	Unchecked	Unchecked	Unchecked		Completely automatised / self-guided	Can't tell	The study objective was to demonstrate the feasibility of RecoverNow, a tablet-based stroke recovery platform aimed at delivering speech and cognitive therapy./ The purpose of this study was to establish the feasibility of the new iteration of RecoverNow designed for acute stroke patients with speech language therapy (SLT) and/or occupational therapy (OT) needs across the continuum of care from t…	Can't tell	Quantitative non-randomised - any quantitative studies estimating the effectiveness of an intervention or studying other exposures that do not use randomization to allocate units to comparison groups.
22. Lawson 2020	2021-12-19 18:16:00	Telehealth Delivery of Memory Rehabilitation Following Stroke	OBJECTIVE: Rehabilitation of memory after stroke remains an unmet need. Telehealth delivery may overcome barriers to accessing rehabilitation services. METHOD(S): We conducted a non-randomized intervention trial to investigate feasibility and effectiveness of individual telehealth (internet videoconferencing) and face-to-face delivery methods for a six-week compensatory memory rehabilitation prog…	Lawson	2020	https://dx.doi.org/10.1017/S1355617719000651	Unchecked	Checked	Unchecked	Unchecked	No information	Unchecked	Unchecked	Unchecked		Tunnelling (guiding a user along a path)		Other	The intervention was a modified version of the Monash Memory Skills Group program used in Withiel, Wong etal.'s (Reference Withiel, Wong, Ponsford, Cadilhac, New, Mihaljcic and Stolwyk2019) study, adapted from an earlier manualized group program entitled Making the Most of your Memory: An Everyday Memory Skills Program (Radford etal., Reference Radford, Say, Thayer and Miller2010). Minor modifica…	Unchecked	Unchecked	Unchecked	Unchecked	Unchecked	Checked	Unchecked	Unchecked	Unchecked	Unchecked	Unchecked	Unchecked	Unchecked	Unchecked	Checked	Unchecked	Unchecked	Desktop web-based	Person with brain injury only	Checked	Unchecked	Unchecked	Unchecked	Unchecked		Completely clinician-led i.e. telehealth only	Yes	Our study had four aims. We first aimed to explore the feasibility of individual (i.e., one-on-one) face-to-face and telehealth-delivered applications of the Monash Memory Skills program, including documentation of technological impediments to telehealth delivery. Second, we aimed to explore the effectiveness of each mode of program delivery in improving memory functioning, measured by personal a…	Yes	Quantitative non-randomised - any quantitative studies estimating the effectiveness of an intervention or studying other exposures that do not use randomization to allocate units to comparison groups.
23. Colman 2014	2021-12-20 10:15:00	Investigating multi-player online video games for brain-injured people	Purpose: The purpose of this paper is to report a pilot experiment to test if multi-player online video games could provide a measurable cognitive therapeutic benefit for brain-injured people. Design/methodology/approach: Single-subject research design with n=3 brain-injured participants. Four alternating intervention and non-intervention weeks. Battery of cognitive tests taken at the start of th…	Colman	2014	https://dx.doi.org/10.1108/JAT-02-2014-0010	Unchecked	Checked	Unchecked	Unchecked	Partly individualised	Unchecked	Checked	Checked	In the game, players inhabit a shared environment containing food, treasure, and harmful enemies which deplete the players' health. Health is restored by eating food, but players can only eat food given to them by other players, and are thus reliant on each other to stay alive. Players can communicate with each other by typing text into a shared chat window. Text is also displayed to indicate the…	Free surfing		Brain Training (Gamification)	A prototype multi-player online video game, designed to encourage cooperation and collaboration. The game developed is a multi-player online adventure game, intended as a much simplified example of an MMO. This genre was chosen because of its popularity - there are millions of MMO players. In the game, players inhabit a shared environment containing food, treasure, and harmful enemies which deple…	Unchecked	Unchecked	Unchecked	Unchecked	Checked	Unchecked	Unchecked	Checked	Unchecked	Unchecked	Unchecked	Unchecked	Checked	Unchecked	Unchecked	Unchecked	Unchecked	Desktop web-based	Person with brain injury only	Checked	Unchecked	Unchecked	Unchecked	Unchecked		Completely automatised / self-guided	Yes	The experimental hypothesis is that the cognitive test scores would improve over time due to playing the multi-player online game. The null hypothesis, that playing such a game would have no effect, could be rejected if positive changes to the cognitive test scores could be ascribed to playing the video game.	Yes	Quantitative descriptive - 'concerned with and designed only to describe the existing distribution of variables without much regard to causal relationships or other hypotheses'. They are used for monitoring the population, planning, and generating hypothesis.
24. Rietdijk 2019	2021-12-20 19:47:00	A single case experimental design study on improving social communication skills after traumatic brain injury using communication partner telehealth training	Primary objective: To investigate use of telehealth to deliver social communication skills training (TBIconneCT) to people with severe traumatic brain injury (TBI) and their communication partners (CPs). Research design: Feasibility study involving single case experimental design with two participants. Methods and procedures: TBI Express is an established program for improving social interactions…	Rietdijk	2019	https://dx.doi.org/10.1080/02699052.2018.1531313	Checked	Unchecked	Unchecked	Unchecked	Partly individualised	Checked	Unchecked	Checked	(2) Replacing broad coverage of topics with opportunities to tailor content more specifically to individuals	Tunnelling (guiding a user along a path)		Communication Partner Training (CPT)	A modified telehealth version of TBI Express. The modified version is called TBIconneCT. The key modifications included: (a) telehealth delivery, (b) no group component, and (c) a reduced number of training hours. TBI Express (18) is a 10-week program involving a weekly 2.5-h group session, a weekly 45-min individual session and home practice tasks. The program involves both the person with TBI a…	Unchecked	Unchecked	Unchecked	Unchecked	Unchecked	Checked	Unchecked	Unchecked	Unchecked	Checked	Unchecked	Unchecked	Unchecked	Unchecked	Checked	Unchecked	Unchecked	Desktop web-based	Both informal caregivers and the person with brain injury	Checked	Unchecked	Unchecked	Unchecked	Unchecked		Completely clinician-led i.e. telehealth only	Yes	1. Did TBIconneCT produce changes in conversations between the person with TBI and his/her communication partner? 2. Did TBIconneCT produce changes on self-report and significant other-report measures? 3. Was it feasible to deliver TBIconneCT using Skype? 4. How was TBIconneCT perceived by participants?	Yes	Quantitative descriptive - 'concerned with and designed only to describe the existing distribution of variables without much regard to causal relationships or other hypotheses'. They are used for monitoring the population, planning, and generating hypothesis.
25. Rietdijk 2020	2021-12-27 19:01:00	Acceptability of telehealth-delivered rehabilitation: Experiences and perspectives of people with traumatic brain injury and their carers	INTRODUCTION: Communication skills training for people with traumatic brain injury (TBI) and their carers is recommended best practice. Delivery via telehealth could improve access to this training. This paper focuses on the acceptability of telehealth delivery of communication skills training. METHOD(S): A mixed-methods investigation of acceptability of telehealth to people with TBI and their ca…	Rietdijk	2020	https://dx.doi.org/10.1177/1357633X20923824	Checked	Unchecked	Unchecked	Unchecked	Partly individualised	Checked	Unchecked	Unchecked	The training programme was based on the TBIconneCT manual 23 developed for the pilot study,10 with some tailoring to individuals as guided by the manual.	Tunnelling (guiding a user along a path)		Communication Partner Training (CPT)	TBIconneCT. The training programme was based on the TBIconneCT manual 23 developed for the pilot study,10 with some tailoring to individuals as guided by the manual. The goals of the intervention were for carers to support conversations of people with TBI. appropriately, and for people with TBI to participate in conversations appropriately.	Unchecked	Unchecked	Unchecked	Unchecked	Unchecked	Checked	Unchecked	Checked	Unchecked	Checked	Unchecked	Unchecked	Unchecked	Unchecked	Checked	Unchecked	Unchecked	Desktop web-based	Both informal and formal caregivers and the person with brain injury	Checked	Unchecked	Unchecked	Unchecked	Unchecked		Completely clinician-led i.e. telehealth only	Yes	1. Are there differences between telehealth participants and in-person participants in quantitative measures of acceptability of the social communication skills intervention TBIconneCT? 2. What are the perspectives of people with TBI and their carers regarding acceptability of TBIconneCT telehealth delivery?	Yes	Mixed methods - (a) at least one QUAL method and one QUAN method are combined; (b) each method is used rigorously in accordance to the generally accepted criteria in the area (or tradition) of research invoked; and (c) the combination of the methods is carried out at the minimum through a MM design (defined a priori, or emerging) and the integration of the QUAL and QUAN phases, results, and data.
26. Withiel Sharp 2020	44559.6	Understanding the experience of compensatory and restorative memory rehabilitation: A qualitative study of stroke survivors	Memory impairment is common following stroke. Memory skills groups (MSGs) utilising compensatory strategies and computerised cognitive training (CCT) are two rehabilitation approaches available to improve memory function; however, there is no consensus as to which is more effective following stroke. This study aimed to explore and contrast the qualitative experiences of 20 stroke survivors (Mage=…	Withiel	2020	https://dx.doi.org/10.1080/09602011.2018.1479275	Unchecked	Checked	Unchecked	Unchecked	No information	Unchecked	Unchecked	Unchecked		Tunnelling (guiding a user along a path)		Brain Training (Gamification)	Individualised computerised cognitive training (CCT) (LumosityTM). The commercially available training platform LumosityTM was selected as the CCT intervention based on its availability and popularity (Simons et al., 2016). Thirteen games were nominated based on their memory target - targeted Visual working memory, Associative visual and verbal memory and Spatial working memory	Unchecked	Unchecked	Unchecked	Unchecked	Checked	Unchecked	Unchecked	Unchecked	Unchecked	Unchecked	Unchecked	Unchecked	Unchecked	Unchecked	Unchecked	Unchecked	Checked	Desktop and mobile application	Person with brain injury only	Checked	Unchecked	Unchecked	Unchecked	Unchecked		Completely automatised / self-guided	Yes	This investigation aimed to obtain in-depth feedback from participants about their qualitative experience in different memory interventions to better understand factors that may impact outcomes. Accordingly, the current study sought to address the following research question: What are the perceived benefits of, and barriers to, the success or failure of CCT and MSG interventions following stroke?…	Can't tell	Mixed methods - (a) at least one QUAL method and one QUAN method are combined; (b) each method is used rigorously in accordance to the generally accepted criteria in the area (or tradition) of research invoked; and (c) the combination of the methods is carried out at the minimum through a MM design (defined a priori, or emerging) and the integration of the QUAL and QUAN phases, results, and data.
27. Rietdijk Improved 2020	2021-12-29 18:40:00	Improved Conversation Outcomes After Social Communication Skills Training for People With Traumatic Brain Injury and Their Communication Partners: A Clinical Trial Investigating In-Person and Telehealth Delivery	Purpose The aim of the study was to investigate the effectiveness of social communication skills training (TBIconneCT) for people with traumatic brain injury (TBI) and their communication partners, delivered in-person or via telehealth, on quality of conversations. Method This study is a clinical trial, including an in-person intervention group (n = 17), a telehealth intervention group (n = 19), …	Rietdijk	2020	https://dx.doi.org/10.1044/2019_JSLHR-19-00076	Checked	Unchecked	Unchecked	Unchecked	Partly individualised	Checked	Unchecked	Checked	core processes included in each session were to (a) reflect on positive and/or negative communication experiences, (b) discuss home practice completion, (c) replay a recorded conversation, (d) discuss aspects of the conversation, (e) set home practice tasks collaboratively with participants, and (f) provide a session summary page to participants. Activities related to core content included learni…	Tunnelling (guiding a user along a path)		Communication Partner Training (CPT)	Treatment "ingredients"in TBIconneCT are similar to those of other social communication skills interventions, as described by Neumann et al. (2019) and Meulenbroek et al. (2019). The ingredients include repeated trials, clinical modeling, feedback, rehearsal and role-play, strategy instruction, self-monitoring, self-correction, and education. The TBIconneCT program, like TBI Express, has a founda…	Unchecked	Unchecked	Unchecked	Unchecked	Unchecked	Checked	Unchecked	Unchecked	Unchecked	Checked	Unchecked	Unchecked	Unchecked	Unchecked	Checked	Unchecked	Unchecked	Desktop web-based	Both informal and formal caregivers and the person with brain injury	Checked	Unchecked	Unchecked	Unchecked	Unchecked		Completely clinician-led i.e. telehealth only	Yes	The aim of the study was to investigate the effectiveness of social communication skills training (TBIconneCT) for people with traumatic brain injury (TBI) and their communication partners, delivered in-person or via telehealth, on quality of conversations. The research questions for this clinical trial were as follows: 1. Is TBIconneCT training more efficacious compared to no training in improvi…	Yes	Quantitative non-randomised - any quantitative studies estimating the effectiveness of an intervention or studying other exposures that do not use randomization to allocate units to comparison groups.
28. Lee 2019	2021-12-31 12:32:00	Exploring the outcomes and perceptions of people with aphasia who conversed with speech pathology students via telepractice: a pilot study	Research has found that people with aphasia (PWA) may experience psychosocial benefits from participating in communication partner training (CPT). It is unknown whether similar benefits are found if components of the CPT are delivered via telepractice. This pilot study aimed to explore PWAs' perceptions of: (a) their communication confidence and self-esteem after communicating with speech-languag…	Lee	2019	https://dx.doi.org/10.1080/2050571X.2019.1702241	Unchecked	Checked	Unchecked	Unchecked	Partly individualised	Checked	Unchecked	Unchecked	All five participants conversed with second year SLP students over two days. The number of conversations recorded for each of the five participants ranged from 2 to 11 (see Table 1). Due to time constraints, some conversations involved the PWA conversing with a pair of students. Each conversation lasted for 10 min and was structured to reflect a clinical interview involving a general conversation…	Tunnelling (guiding a user along a path)		Communication Partner Training (CPT)	All five participants were split into two groups based on their level of experience in CPT (see Table 1 for information regarding which participants had previously completed CPT training). The first group consisted of two participants (both males) without prior experience in CPT whereas the second group comprised of three participants (two females, one male) with prior experience. Both participan…	Unchecked	Unchecked	Unchecked	Unchecked	Unchecked	Checked	Unchecked	Unchecked	Unchecked	Unchecked	Unchecked	Unchecked	Unchecked	Unchecked	Checked	Unchecked	Unchecked	Tablet mobile application	Both formal caregivers and the person with brain injury	Unchecked	Unchecked	Unchecked	Checked	Unchecked		Completely clinician-led i.e. telehealth only	Yes	The current study is novel and differs from previous CPT research by exploring the effects of participation in a CPT program with SLP students on PWA when a component of the programme is delivered via telepractice. Specifically, the current pilot study aimed to: (a) explore changes in communication confidence and self-esteem for PWA after communicating with SLP students via telepractice; (b) obta…	Yes	Mixed methods - (a) at least one QUAL method and one QUAN method are combined; (b) each method is used rigorously in accordance to the generally accepted criteria in the area (or tradition) of research invoked; and (c) the combination of the methods is carried out at the minimum through a MM design (defined a priori, or emerging) and the integration of the QUAL and QUAN phases, results, and data.
29. Kim 2013	2021-12-31 19:40:00	Effects of a web-based stroke education program on recurrence prevention behaviors among stroke patients: a pilot study	The effectiveness of methods to prevent stroke recurrence and of education focusing on learners' needs has not been fully explored. The aims of this study were to assess the effects of such interventions among stroke patients and their primary caregivers and to evaluate the feasibility of a web-based stroke education program. The participants were 36 patients with a clinical diagnosis of ischemic…	Kim	2013	https://dx.doi.org/10.1093/her/cyt044	Unchecked	Checked	Unchecked	Unchecked	Partly individualised	Unchecked	Checked	Checked	Before the first session, the web program was designed for participants to enter their overall health behaviors, and then they received automatic feedback with regard to the importance of completing several of the sessions, according to their responses. However, all of the lectures (including those on smoking, drinking, blood pressure and diabetes control) needed to be completed, because risk fac…	Free surfing		Education	The web-based program had four major functions: (i) repeatable playing of video lectures containing tips from health professionals about recurrence prevention and automated quizzes about them; (ii) automatic feedback with regard to the lectures according to the patients' own ratings of their health behaviors; (iii) the ability to join an e-mail service to network with health professionals and (iv…	Checked	Unchecked	Checked	Checked	Unchecked	Unchecked	Unchecked	Unchecked	Unchecked	Checked	Unchecked	Unchecked	Unchecked	Unchecked	Unchecked	Unchecked	Checked	Desktop web-based	Both informal caregivers and the person with brain injury	Checked	Unchecked	Unchecked	Unchecked	Unchecked		Completely automatised / self-guided	No	The aims of this study were to assess the effects of such interventions among stroke patients and their primary caregivers and to evaluate the feasibility of a web-based stroke education program.	Yes	Quantitative RCT - A clinical study in which individual participants are allocated to intervention or control groups by randomization (intervention assigned by researchers
30. Simic 2016	2022-01-01 18:16:00	A usability study of internet-based therapy for naming deficits in aphasia	Purpose: This study aimed to evaluate the usability of delivering the Phonological Components Analysis treatment for anomia (Leonard, Rochon, & Laird, 2008) remotely via the Internet to individuals with chronic poststroke aphasia. A secondary aim was to probe the experiences and satisfaction of clinicians in administering treatment at a distance. Method: Six individuals with mild-moderate aphasia…	Simic	2016	https://dx.doi.org/10.1044/2016_AJSLP-15-0030	Unchecked	Checked	Unchecked	Unchecked	No information	Unchecked	Unchecked	Unchecked		Tunnelling (guiding a user along a path)		Other	The PhonoCom application, which was developed as the online analogue of the FTF PCA treatment, shown to successfully improve naming performance in individuals with chronic aphasia (Bose, 2013; Leonard et al., 2008, 2015; van Hees, Angwin, McMahon, & Copland, 2013). It is a synchronous treatment that followed the same protocol described in Leonard et al. (2008) but was delivered remotely. Similar …	Checked	Checked	Checked	Checked	Unchecked	Checked	Unchecked	Unchecked	Unchecked	Unchecked	Unchecked	Unchecked	Unchecked	Unchecked	Checked	Unchecked	Unchecked	Desktop web-based	Person with brain injury only	Checked	Unchecked	Unchecked	Unchecked	Checked	Participants remained in their homes (P1, P2, P4, P5, and P6), or in another room within the University (P3)	Completely clinician-led i.e. telehealth only	Yes	This study aimed to evaluate the usability of delivering the Phonological Components Analysis treatment for anomia (Leonard, Rochon, & Laird, 2008) remotely via the Internet to individuals with chronic poststroke aphasia. A secondary aim was to probe the experiences and satisfaction of clinicians in administering treatment at a distance.	Yes	Mixed methods - (a) at least one QUAL method and one QUAN method are combined; (b) each method is used rigorously in accordance to the generally accepted criteria in the area (or tradition) of research invoked; and (c) the combination of the methods is carried out at the minimum through a MM design (defined a priori, or emerging) and the integration of the QUAL and QUAN phases, results, and data.
31. Marshall 2018	2022-01-03 17:20:00	Delivering word retrieval therapies for people with aphasia in a virtual communication environment	Background: Delivering therapy remotely, via digital technology, can enhance provision for people with aphasia. EVA Park is a multi-user virtual island that can be used for such delivery. The first EVA Park study showed that daily language stimulation delivered via the platform improved functional communication and was positively received by users. This paper reports two single case studies, eval…	Marshall	2018	https://doi.org/10.1080/02687038.2018.1488237	Unchecked	Checked	Unchecked	Unchecked	Not individualised	Unchecked	Unchecked	Unchecked		Tunnelling (guiding a user along a path)		Other	The first case study tested therapy for noun retrieval. The protocol combined cued picture naming tasks (Woolf et al., 2016) with an adapted version of Semantic Feature Analysis (SFA; Boyle, 2004). SFA, in particular, aims to boost activation in the semantic lexicon, with the hypothesis that this might promote generalisation of improvement beyond the treated set of words. The second case study te…	Checked	Checked	Unchecked	Checked	Checked	Checked	Checked	Checked	Unchecked	Unchecked	Unchecked	Unchecked	Unchecked	Unchecked	Checked	Unchecked	Unchecked	Desktop web-based	Person with brain injury only	Checked	Unchecked	Unchecked	Unchecked	Unchecked		Completely clinician-led i.e. telehealth only	Yes	This study aimed to determine if treatment delivery was feasible in EVA Park, as assessed by participant compliance, treatment fidelity and participants' views. It explored the impact of the therapies on treated and untreated word production, connected speech and functional communication. The case studies addressed the following research questions (RQs): RQ1: Is delivery of the therapy protocol f…	Yes	Mixed methods - (a) at least one QUAL method and one QUAN method are combined; (b) each method is used rigorously in accordance to the generally accepted criteria in the area (or tradition) of research invoked; and (c) the combination of the methods is carried out at the minimum through a MM design (defined a priori, or emerging) and the integration of the QUAL and QUAN phases, results, and data.
32. McDonald 2019	2022-01-04 18:11:00	Providing on-line support to families of people with brain injury and challenging behaviour: A feasibility study	Challenging behaviour following traumatic brain injury (TBI) is a major source of stress for families. Providing support can be limited by availability of clinicians and geographic location. A solution is to provide support on-line. This study aimed to evaluate the feasibility of an on-line treatment programme "Carer's Way Ahead" that provides families and carers with psychoeducation about TBI an…	McDonald	2019	https://dx.doi.org/10.1080/09602011.2019.1696846	Checked	Checked	Unchecked	Unchecked	Not individualised	Unchecked	Unchecked	Unchecked		Tunnelling (guiding a user along a path)		Other	The Carer's Way Ahead programme contained seven modules: The first two were psychoeducational: (1) "Understanding TBI - the impact on emotions, thinking and behaviour" and (2) "The ABCs of behaviour, introducing the concepts of antecedents, behaviour and consequences". These were general in nature and designed for all families to work through. Following this there were four modules addressing spe…	Checked	Unchecked	Unchecked	Checked	Unchecked	Unchecked	Unchecked	Unchecked	Unchecked	Unchecked	Unchecked	Unchecked	Unchecked	Unchecked	Unchecked	Unchecked	Checked	Desktop web-based	Informal caregivers only	Checked	Unchecked	Unchecked	Unchecked	Unchecked		Completely automatised / self-guided	Yes	In the following study we asked six families to complete the programme while we measured credibility and expectations (pre-programme) and treatment acceptability (post-programme) using standardized questionnaires and open responses. As an initial examination of treatment efficacy we also aimed to examine changes in challenging behaviours after the programme, as well as improvements in carer and f…	Yes	Quantitative descriptive - 'concerned with and designed only to describe the existing distribution of variables without much regard to causal relationships or other hypotheses'. They are used for monitoring the population, planning, and generating hypothesis.
33. Pierce 2013	2022-01-07 16:42:00	Usage and design evaluation by family caregivers of a stroke intervention web site	Background: Four of five families are affected by stroke. Many caregivers access the Internet and gather healthcare information from Web-based sources. Design(s): The purpose of this descriptive evaluation was to assess the usage and design of the Caring~Web site, which provides education/support for family caregivers of persons with stroke residing in home settings. Sample and Setting: Thirty-si…	Pierce	2013	https://dx.doi.org/10.1097/JNN.0b013e31829dba61	Unchecked	Checked	Unchecked	Unchecked	Completely individualised	Checked	Unchecked	Checked	Caring~Web© had four primary components: (a) a non-structured email discussion, Caretalk, via a mailing list that connects the caregiver with other caregivers and the nurse specialist; (b) an opportunity to email a nurse specialist backed by an interdisciplinary rehabilitation team, called Ask the Nurse, any questions or discuss issues related to caring; (c) Educational Links to information about…	Free surfing		Education	Caring?Web is an online intervention of education and support for stroke caregiving families residing in home settings. Caring~Web© was built in collaboration with university website designers to provide support through four primary components: (a) a non-structured email discussion, Caretalk, via a mailing list that connects the caregiver with other caregivers and the nurse specialist; (b) an opp…	Checked	Checked	Unchecked	Checked	Checked	Unchecked	Unchecked	Unchecked	Unchecked	Checked	Unchecked	Unchecked	Unchecked	Checked	Checked	Unchecked	Unchecked	Desktop web-based	Informal caregivers only	Checked	Unchecked	Unchecked	Unchecked	Unchecked		Completely automatised / self-guided	No	The purpose of this report is to describe an evaluation that assessed the usage and design of the Caring?Web site. This evaluation brings together subjective and objective data from surveys that family caregivers completed. This current Web site and design evaluation is a more comprehensive assessment of the Caring?Web stroke intervention Web site and a secondary analyses of data from the RCT. Al…	Can't tell	Quantitative descriptive - 'concerned with and designed only to describe the existing distribution of variables without much regard to causal relationships or other hypotheses'. They are used for monitoring the population, planning, and generating hypothesis.
34. Steele 2014	2022-01-08 18:41:00	Combining Teletherapy and On-line Language Exercises in the Treatment of Chronic Aphasia: An Outcome Study	We report a 12-week outcome study in which nine persons with long-term chronic aphasia received individual and group speech-language teletherapy services, and also used on-line language exercises to practice from home between therapy sessions. Participants were assessed at study initiation and completion using the Western Aphasia Battery, a portion of the Communicative Effectiveness Index, ASHA N…	Steele	2014	https://dx.doi.org/10.5195/ijt.2014.6157	Unchecked	Unchecked	Unchecked	Checked	Partly individualised	Checked	Unchecked	Checked	Individual sessions were designed to reveal communicative competence, areas to be targeted in group therapy, and the preferences and interests of the client. Essentially, the clinician used this time to establish a successful communicative relationship with the client that was in turn leveraged to promote clients' conversations with others. Group therapy Activities during sessions were kept varie…	Tunnelling (guiding a user along a path)		Other	Group teletherapy goals included: (i) stimulating word finding in aphasia; (ii) increasing speech intelligibility in the presence of dysarthria, apraxia of speech, or phonological errors; (iii) training conventional social language exchanges; (iv) training sentences of increasing length and complexity; (v) increasing turns in conversation with the end goal of increasing engagement in conversation…	Checked	Checked	Unchecked	Checked	Unchecked	Checked	Unchecked	Unchecked	Unchecked	Unchecked	Unchecked	Unchecked	Checked	Unchecked	Checked	Unchecked	Unchecked	Desktop and tablet	Person with brain injury only	Checked	Unchecked	Unchecked	Unchecked	Unchecked		Partly automatised, partly telehealth	Yes	two overarching goals, namely: (1) to demonstrate the practical feasibility using available telecommunication tools to deliver teletherapy to persons with chronic aphasia; and (2) to document and begin characterizing the clinical and other benefits of teletherapy, through an outcome study involving a demonstration sample of PWA. As a feasibility study, we first were looking at whether service del…	Yes	Quantitative descriptive - 'concerned with and designed only to describe the existing distribution of variables without much regard to causal relationships or other hypotheses'. They are used for monitoring the population, planning, and generating hypothesis.
35. Agostini 2014	2022-01-11 19:03:00	Telerehabilitation in poststroke anomia	Anomia, a word-finding difficulty, is a frequent consequence of poststroke linguistic disturbance, associated with fluent and nonfluent aphasia that needs long-term specific and intensive speech rehabilitation. The present study explored the feasibility of telerehabilitation as compared to a conventional face-to-face treatment of naming, in patients with poststroke anomia. Five aphasic chronic pa…	Agostini	2014	https://dx.doi.org/10.1155/2014/706909	Unchecked	Checked	Unchecked	Unchecked	No information	Unchecked	Unchecked	Unchecked		Tunnelling (guiding a user along a path)		Other	During each treatment session, target pictures were presented once for naming on a computer screen in a random order. If no response was given within 10 seconds or the response was incorrect, progressive phonemic cues were provided by the therapist. A maximum of three consecutive cues were provided per picture (ranging from the initial phoneme to the full name). If the participant failed to produ…	Checked	Checked	Checked	Unchecked	Unchecked	Checked	Unchecked	Unchecked	Unchecked	Unchecked	Unchecked	Unchecked	Unchecked	Unchecked	Checked	Unchecked	Unchecked	Desktop web-based	Person with brain injury only	Checked	Unchecked	Unchecked	Unchecked	Unchecked		Completely clinician-led i.e. telehealth only	Can't tell	The aim of the present study was to explore the feasibility of telerehabilitation as compared with conventional face-to-face treatment of naming. Anomia treatment could be a good topic to compare the same treatment in different modalities because it allows a rigorous and controlled methodology, as well as quantitative measures of outcome.	Can't tell	Quantitative non-randomised - any quantitative studies estimating the effectiveness of an intervention or studying other exposures that do not use randomization to allocate units to comparison groups.
36. Anderson 2013	2022-01-11 22:02:00	A Pilot Test of Videoconferencing to Improve Access to a Stroke Risk-Reduction Programme for Veterans	We conducted a pilot study to determine the feasibility of using videoconferencing for a programme of self-management to prevent stroke (V-STOP). A total of 37 Veterans with a history of stroke, or with multiple risk factors for stroke, were enrolled in the study from two rural sites. The V-STOP intervention consisted of 6 weekly sessions of self-management classes and clinic visits delivered via…	Anderson	2013	https://dx.doi.org/10.1177/1357633X13479703	Unchecked	Checked	Unchecked	Unchecked	Partly individualised	Checked	Unchecked	Unchecked	Individual telephone counselling included 20 - 30 min of individual self-management counselling with a registered nurse. Each session focused on reinforcing or modifying the participant's action plan.	Tunnelling (guiding a user along a path)		Education	To improve stroke risk-factor management among Veterans, a comprehensive stroke risk-reduction programme was developed. The Self-management TO Prevent (STOP) Stroke Program incorporates a collaborative-care model in which patients and providers manage stroke risk factors together. Clinic visits included 30 - 60 min with a nurse-practitioner at the MEDVAMC who interacted with the participants at t…	Unchecked	Unchecked	Unchecked	Unchecked	Unchecked	Checked	Unchecked	Unchecked	Unchecked	Unchecked	Unchecked	Unchecked	Checked	Unchecked	Checked	Unchecked	Unchecked	Desktop web-based	Person with brain injury only	Checked	Unchecked	Checked	Unchecked	Unchecked		Completely clinician-led i.e. telehealth only	Yes	We conducted a pilot study to determine the feasibility and effectiveness of using videoconferencing for the STOP Stroke programme.	Yes	Mixed methods - (a) at least one QUAL method and one QUAN method are combined; (b) each method is used rigorously in accordance to the generally accepted criteria in the area (or tradition) of research invoked; and (c) the combination of the methods is carried out at the minimum through a MM design (defined a priori, or emerging) and the integration of the QUAL and QUAN phases, results, and data.
37. Bannon 2020	2022-01-12 16:58:00	Recovering together: Building resiliency in dyads of stroke patients and their caregivers at risk for chronic emotional distress; A feasibility study	Background: A stroke is a sudden, life-altering event with potentially devastating consequences for survivors and their loved ones. Despite advances in endovascular and neurocritical care approaches to stroke treatment and recovery, there remains a considerable unmet need for interventions targeting the emotional impact of stroke for both patients and their informal caregivers. This is important …	Bannon	2020	https://dx.doi.org/10.1186/s40814-020-00615-z	Unchecked	Checked	Unchecked	Unchecked	Partly individualised	Checked	Unchecked	Checked	The patient and caregiver collaborate with the clinician to identify four out of the five available modules that best align with the dyad's presentation and needs. These sessions build upon and rehearse skills learned in the first two sessions, and teach additional skills and topics selected by dyads [15].	Free surfing		Other	A six-session modular dyadic intervention to prevent chronic emotional distress in patients with stroke and their informal caregivers called "Recovering Together" (RT) using feedback from dyads and the medical team. Recovering Together (RT) is a six-session, seven-module (two universal and five specific), skills-based dyadic intervention targeting the prevention of chronic emotional distress in p…	Unchecked	Unchecked	Unchecked	Unchecked	Unchecked	Checked	Unchecked	Unchecked	Unchecked	Unchecked	Unchecked	Unchecked	Unchecked	Unchecked	Checked	Unchecked	Unchecked	Desktop and mobile application	Both informal caregivers and the person with brain injury	Checked	Unchecked	Unchecked	Checked	Unchecked		Completely clinician-led i.e. telehealth only	Yes	The aim of the current study is to test the feasibility of recruitment, acceptability of screening and randomization methods, acceptability of RT, satisfaction with RT, feasibility of the assessment process at all time points, and acceptability of outcome measures. The study had two primary aims. First, we measured feasibility and acceptability markers (primary outcomes), including (1) ability to…	Yes	Quantitative RCT - A clinical study in which individual participants are allocated to intervention or control groups by randomization (intervention assigned by researchers
38. Beit Yosef 2019	2022-01-15 18:21:00	Activity Performance, Participation, and Quality of Life Among Adults in the Chronic Stage After Acquired Brain Injury-The Feasibility of an Occupation-Based Telerehabilitation Intervention	Objective: Acquired brain injury (ABI) is a leading cause of long-term disability. This calls for effective and accessible interventions to support participation in the community over time. One promising avenue to answer this need is telerehabilitation. Prior to conducting a larger trial, the main objective of this pilot study is to explore the feasibility, acceptability, and preliminary efficacy…	Beit Yosef	2019	https://dx.doi.org/10.3389/fneur.2019.01247	Checked	Checked	Unchecked	Unchecked	Completely individualised	Checked	Unchecked	Checked	The first phase of CO-OP intervention is defining client-chosen functional goals (59). In this study, each participant identified five functional goals during the baseline assessment using the Canadian Occupational Performance Measure (COPM), of which three were the focus of the intervention (trained goals). The other two goals were not addressed directly during the intervention sessions (untrain…	Other (please describe)	The first phase of CO-OP intervention is defining client-chosen functional goals (59). In this study, each participant identified five functional goals during the baseline assessment using the Canadian Occupational Performance Measure (COPM), of which three were the focus of the intervention (trained goals). The other two goals were not addressed directly during the intervention sessions (untrain…	Other	The intervention included ~10 weekly videoconferencing sessions administered by an occupational therapist using the Cognitive Orientation to Daily Occupational Performance approach.	Unchecked	Unchecked	Unchecked	Unchecked	Unchecked	Checked	Unchecked	Unchecked	Unchecked	Unchecked	Unchecked	Unchecked	Unchecked	Unchecked	Checked	Unchecked	Unchecked	Desktop and tablet	Person with brain injury only	Checked	Unchecked	Unchecked	Unchecked	Unchecked		Completely clinician-led i.e. telehealth only	Yes	We had three specific research questions: (1) Is the intervention feasible in terms of recruitment, retention and intervention adherence, fidelity of treatment, and technology delivery? (2) Will the intervention be acceptable to the participants and their significant others? and (3) What is the effect of the intervention program in improving activity performance, participation, and QoL?	Yes	Mixed methods - (a) at least one QUAL method and one QUAN method are combined; (b) each method is used rigorously in accordance to the generally accepted criteria in the area (or tradition) of research invoked; and (c) the combination of the methods is carried out at the minimum through a MM design (defined a priori, or emerging) and the integration of the QUAL and QUAN phases, results, and data.
39. Bergquist 2010	2022-01-15 20:00:00	Satisfaction ratings after receiving internet-based cognitive rehabilitation in persons with memory impairments after severe acquired brain injury	Objective: This study looked at patient satisfaction with an Internet-based cognitive rehabilitation program, which has been previously shown to be associated with functional improvements. Materials and Methods: Fourteen individuals with documented traumatic brain injury and memory impairments completed this study. Participants completed 60 sessions of Internet-based cognitive rehabilitation: 30 …	Bergquist	2010	https://dx.doi.org/10.1089/tmj.2009.0118	Checked	Unchecked	Unchecked	Unchecked	No information	Unchecked	Unchecked	Unchecked		Tunnelling (guiding a user along a path)		Other	In the active (calendar) condition, therapy sessions focused on developing calendar skills to address difficulties with memory in everyday life and on developing strategies to improve memory functioning. Participants first became used to the setup and utilization of their calendar and then learned to use their calendar in everyday life.	Unchecked	Unchecked	Unchecked	Unchecked	Unchecked	Unchecked	Unchecked	Checked	Unchecked	Unchecked	Checked	Unchecked	Unchecked	Unchecked	Checked	Unchecked	Unchecked	Desktop web-based	Person with brain injury only	Checked	Unchecked	Unchecked	Unchecked	Unchecked		Completely clinician-led i.e. telehealth only	Yes	We hypothesized that our participants would report a high rate of satisfaction with our intervention.	Yes	Quantitative descriptive - 'concerned with and designed only to describe the existing distribution of variables without much regard to causal relationships or other hypotheses'. They are used for monitoring the population, planning, and generating hypothesis.
40. Choi 2016	2022-01-17 16:55:00	A Telerehabilitation Approach for Chronic Aphasia Following Stroke	BACKGROUND: Intensive speech therapy improves language function in patients with chronic aphasia, although treatment in the acute phase is more effective than in the chronic phase. Unfortunately, most patients with stroke go untreated due to socioeconomic problems. This study was performed to develop and test a speech therapy-based telerehabilitation program (iAphasia), suitable for use on a mobi…	Choi	2016	https://dx.doi.org/10.1089/tmj.2015.0138	Unchecked	Checked	Unchecked	Unchecked	Completely individualised	Checked	Unchecked	Unchecked	This program used a grading system that provides automatic feedback to the patients and tracks improvement by correct answer rate graphs in the six domains. Subjects were asked to participate in the mobile aphasia screening test, which adopted the Korean version of the shortened version of the Frenchay Aphasia Screening Test described previously.11 This was included in the app prior to beginning …	Tunnelling (guiding a user along a path)		Other	individualized, home-based 4-week aphasia treatment program; The telespeech therapy program (iAphasia) was developed on the iPad® (Apple, Cupertino, CA) as a mobile application (app) . The iAphasia Program The telespeech therapy program for patients with aphasia using the iPad (iAphasia) consisted of six therapeutic domains: auditory comprehension, reading comprehension, repetition, naming, writi…	Checked	Checked	Unchecked	Checked	Unchecked	Unchecked	Unchecked	Unchecked	Unchecked	Unchecked	Unchecked	Unchecked	Unchecked	Unchecked	Checked	Checked	Unchecked	Tablet mobile application	Person with brain injury only	Checked	Unchecked	Unchecked	Unchecked	Unchecked		Partly automatised, partly telehealth	No	The objective of our study was to develop a telerehabilitation program for chronic aphasia following stroke that is usable on a mobile device. In addition, we evaluated the feasibility and effectiveness of this telerehabilitation program in chronic aphasia therapy.	Can't tell	Quantitative descriptive - 'concerned with and designed only to describe the existing distribution of variables without much regard to causal relationships or other hypotheses'. They are used for monitoring the population, planning, and generating hypothesis.
41. De Simoni 2016	2022-01-17 18:48:00	Stroke survivors and their families receive information and support on an individual basis from an online forum: Descriptive analysis of a population of 2348 patients and qualitative study of a sample of participants	Objective: To describe the characteristics of participants of an online stroke forum, their reasons for posting in the forum and whether responses addressed users' needs. Method(s): Descriptive analysis of the population of 2004-2011 archives of Talkstroke, the online forum of the Stroke Association, and comparison with patients admitted to hospital with stroke (Sentinel Stroke National Audit Pro…	DeSimoni	2016	DeSimoni	Unchecked	Checked	Unchecked	Unchecked	Completely individualised	Unchecked	Unchecked	Checked	Users post and reply voluntarily, with a moderator.	Free surfing		Other	Emotional and informational support from the moderated online "Talkstroke" forum of The Stroke Association in the UK.	Unchecked	Unchecked	Unchecked	Unchecked	Unchecked	Unchecked	Unchecked	Unchecked	Checked	Unchecked	Unchecked	Unchecked	Checked	Checked	Unchecked	Unchecked	Unchecked	No information	Both informal caregivers and the person with brain injury	Checked	Unchecked	Unchecked	Unchecked	Unchecked		Completely automatised / self-guided	Yes	The aim of this study was to evaluate the outreach of an online forum, the intents of users for posting in the forum and whether responses addressed users' needs.	Yes	Mixed methods - (a) at least one QUAL method and one QUAN method are combined; (b) each method is used rigorously in accordance to the generally accepted criteria in the area (or tradition) of research invoked; and (c) the combination of the methods is carried out at the minimum through a MM design (defined a priori, or emerging) and the integration of the QUAL and QUAN phases, results, and data.
42. Dechêne 2011	2022-01-18 19:15:00	Simulated In-home Teletreatment for Anomia	This pilot study explored the feasibility of in-home teletreatment for patients with post-stroke anomia. Three participants over 65 years of age suffering from post-stroke anomia were treated in this pre/post-intervention case study. They received 12 speech therapy teletreatments (two sessions/week for 6 weeks) aimed at improving confrontation naming skills. Half of the failed items from a set of…	Dechêne	2011	https://doi.org/10.5195/ijt.2011.6075	Unchecked	Checked	Unchecked	Unchecked	Completely individualised	Checked	Unchecked	Unchecked	So as to tailor the intervention to each patient's level and needs, a confrontation naming test was designed using a published and thoroughly studied set of visual stimuli (Snodgrass & Vanderwart, 1980).	Tunnelling (guiding a user along a path)		Other	A lexical approach was chosen for the treatment of anomia. Table 1: Training tasks performed by participants • Delayed repetition • Delayed oral reading • Oral reading + delayed copy • Spelling to dictation • Oral confrontation naming with orthographic cuing (first or last syllable) • Written confrontation naming with orthographic cuing (first grapheme or syllable) • Word to picture matching (vis…	Unchecked	Unchecked	Unchecked	Unchecked	Unchecked	Checked	Unchecked	Unchecked	Unchecked	Unchecked	Unchecked	Unchecked	Unchecked	Unchecked	Checked	Unchecked	Unchecked	Desktop and tablet	Person with brain injury only	Checked	Unchecked	Unchecked	Unchecked	Unchecked		Completely clinician-led i.e. telehealth only	No	To explore the feasibility of in-home teletreatment designed for patients with post-stroke lexical problems	Can't tell	Mixed methods - (a) at least one QUAL method and one QUAN method are combined; (b) each method is used rigorously in accordance to the generally accepted criteria in the area (or tradition) of research invoked; and (c) the combination of the methods is carried out at the minimum through a MM design (defined a priori, or emerging) and the integration of the QUAL and QUAN phases, results, and data.
43. Denham 2019	2022-01-20 13:15:00	Development of an online secondary prevention programme for stroke survivors: Prevent 2nd Stroke	Background Stroke events often result in long-term negative health outcomes. People who experience a first stroke event are 30%-40% more likely to experience a second stroke event within 5 years. An online secondary prevention programme for stroke survivors may help stroke survivors improve their health risk behaviours and lower their risk of a second stroke. Objectives This paper describes the d…	Denham	2019	https://dx.doi.org/10.1136/bmjinnov-2017-000257	Unchecked	Checked	Unchecked	Unchecked	Completely individualised	Unchecked	Checked	Checked	Interventions and programmes that provide personalised feedback on patients' stroke effects and management have been found to be more effective than those providing generic information to patient groups in health programmes.37 In P2S, data from a loading module are used to produce an individualised list of the modules which would be most relevant to the user. P2S also follows a self-management mo…	Free surfing		Other	online Prevent 2nd Stroke (P2S) programme To guide stroke survivors, the programme content is structured as a series of user-friendly modules.42 P2S consists of one loading module, six modules that target the main contributors and modifiable risk factors for stroke, and one goals module. The six modules targeting health risk factors for stroke are (1) Blood Pressure, (2) Smoking, (3) Alcohol Use,…	Checked	Unchecked	Checked	Checked	Unchecked	Unchecked	Unchecked	Unchecked	Unchecked	Unchecked	Unchecked	Unchecked	Unchecked	Unchecked	Unchecked	Checked	Unchecked	Desktop and mobile application	Person with brain injury only	Checked	Unchecked	Unchecked	Unchecked	Unchecked		Completely automatised / self-guided	No	Our aim was to develop an online secondary prevention programme to prevent recurrent stroke through lifestyle and health behaviour change, and to pilot-test the usability and acceptability of this programme with stroke survivors.	Can't tell	Quantitative descriptive - 'concerned with and designed only to describe the existing distribution of variables without much regard to causal relationships or other hypotheses'. They are used for monitoring the population, planning, and generating hypothesis.
44. Denham 2018	2022-01-20 16:59:00	Prevent 2nd Stroke: a pilot study of an online secondary prevention program for stroke survivors	OBJECTIVE: The prevalence of modifiable health risk factors and psychological distress following a stroke is high and markedly increase the chance of a second stroke. This study aimed to examine the usability and acceptability of an online secondary prevention program addressing modifiable psycho-behavioural risk factors for stroke survivors. METHOD(S): A pre-post pilot study was conducted in Aus…	Denham	2018	https://dx.doi.org/10.1111/1753-6405.12794	Unchecked	Checked	Unchecked	Unchecked	Completely individualised	Unchecked	Checked	Checked	The program also consists of a loading survey and goals module, which is tailored to the user and provides self-management opportunities. P2S provides evidence-based information and strategies that can help to reduce the risk of having another stroke as well as advice on addressing anxiety and depression.5 The program incorporates behaviour change techniques,24 such as goal setting and feedback o…	Free surfing		Other	The Prevent 2nd Stroke Program (P2S) is an online secondary prevention program that aims to provide stroke survivors access to health-related information, and support lifestyle and behaviour changes to reduce the occurrence of a recurrent stroke. P2S is unique in that it incorporates all health risk behaviours and mental health issues for people who have had a stroke. Most existing programs are p…	Checked	Unchecked	Checked	Checked	Unchecked	Unchecked	Unchecked	Unchecked	Unchecked	Unchecked	Unchecked	Unchecked	Unchecked	Unchecked	Unchecked	Checked	Unchecked	Desktop and mobile application	Person with brain injury only	Checked	Unchecked	Unchecked	Unchecked	Unchecked		Completely automatised / self-guided	No	This study aimed to examine the usability and acceptability of P2S.	Can't tell	Mixed methods - (a) at least one QUAL method and one QUAN method are combined; (b) each method is used rigorously in accordance to the generally accepted criteria in the area (or tradition) of research invoked; and (c) the combination of the methods is carried out at the minimum through a MM design (defined a priori, or emerging) and the integration of the QUAL and QUAN phases, results, and data.
45. Quaco 2017	2022-01-22 12:10:00	Using a telehealth service delivery approach to working with an undergraduate student with a traumatic brain injury: A case study	BACKGROUND: Project Career is a five year NIDILRR-funded interprofessional demonstration project aimed to improve the academic and career success of undergraduate students who have a traumatic brain injury (TBI). The information for this case study was collected and synthesized by an occupational therapy graduate student intern for one of the Project Career sites in collaboration with the Technol…	Quaco	2017	https://dx.doi.org/10.3233/WOR-172600	Checked	Unchecked	Unchecked	Unchecked	Completely individualised	Checked	Unchecked	Checked	Project Career provided Ben with an iPad, a keyboard, and applications (Apps) to support his cognitive functioning and performance in school. Ben reported that he downloaded and uses the following Apps: Notability, Quizlet, Scannable, iStudiez, and iOS Calendar. Ben reported hesitancy to use the Apps given to him, as he shared that he preferred to use pen and paper and that he becomes overwhelmed…	Other (please describe)	The program provides a combination of cognitive support technology (CST) in the form of an iPad and recommended Apps and individualized case management services provided by the Technology and Employment Coordinator (TEC) [2].	Other	Project Career is a five year NIDILRR-funded interprofessional demonstration project aimed to improve the academic and career success of undergraduate students who have a traumatic brain injury (TBI). The program provides a combination of cognitive support technology (CST) in the form of an iPad and recommended Apps and individualized case management services provided by the TEC [2]. This profess…	Unchecked	Unchecked	Unchecked	Unchecked	Unchecked	Checked	Unchecked	Unchecked	Unchecked	Checked	Checked	Unchecked	Unchecked	Unchecked	Checked	Unchecked	Unchecked	Tablet mobile application	Person with brain injury only	Checked	Unchecked	Unchecked	Unchecked	Unchecked		Partly automatised, partly telehealth	No	A case study is presented to provide an understanding of one of the Project Career participant's experience using a telehealth service delivery approach to working with Project Career for academic and career support.	Can't tell	Mixed methods - (a) at least one QUAL method and one QUAN method are combined; (b) each method is used rigorously in accordance to the generally accepted criteria in the area (or tradition) of research invoked; and (c) the combination of the methods is carried out at the minimum through a MM design (defined a priori, or emerging) and the integration of the QUAL and QUAN phases, results, and data.
46. Pitt 2019	2022-01-22 20:39:00	The development and feasibility of an online aphasia group intervention and networking program - TeleGAIN	PURPOSE: Aphasia group therapy offers many benefits, however people with aphasia report difficulty accessing groups and speech-language pathologists are faced with many challenges in providing aphasia group therapy. Telerehabilitation may offer an alternative service delivery option. An online aphasia group therapy program - Telerehabilitation Group Aphasia Intervention and Networking (TeleGAIN) …	Pitt	2019	https://dx.doi.org/10.1080/17549507.2017.1369567	Unchecked	Unchecked	Unchecked	Checked	Partly individualised	Checked	Unchecked	Checked	Participants were also provided with the opportunity to identify their individual goals for intervention in the first session and the group activities were flexibly delivered to meet these goals. This flexibility was considered important in ensuring the relevancy of the group to each person and empowering participants to direct the intervention. It was noted that in the group therapy literature, …	Tunnelling (guiding a user along a path)		Other	Tele-GAIN - Tele Group Aphasia Intervention and Networking program The overall aim of TeleGAIN was to provide multi-purpose group therapy online that positively influenced quality of life for people with aphasia. the goals for TeleGAIN were formulated and included (1) create opportunities for communicative success, (2) share personal life history and (3) provide support for living successfully wi…	Checked	Checked	Unchecked	Checked	Unchecked	Checked	Unchecked	Unchecked	Unchecked	Unchecked	Unchecked	Unchecked	Checked	Unchecked	Checked	Unchecked	Unchecked	Desktop web-based	Person with brain injury only	Checked	Unchecked	Unchecked	Unchecked	Unchecked		Completely clinician-led i.e. telehealth only	No	An aphasia group therapy program to be delivered via telerehabilitation was developed and piloted to determine feasibility and acceptability prior to implementation in a larger clinical trial. Stage 1: Development The development of TeleGAIN involved identification of existing literature and relevant theories to determine the core components of the intervention, consideration of expert opinion an…	Can't tell	Mixed methods - (a) at least one QUAL method and one QUAN method are combined; (b) each method is used rigorously in accordance to the generally accepted criteria in the area (or tradition) of research invoked; and (c) the combination of the methods is carried out at the minimum through a MM design (defined a priori, or emerging) and the integration of the QUAL and QUAN phases, results, and data.
47. Pitt 2017	2022-01-23 09:54:00	The feasibility of delivering constraint-induced language therapy via the Internet	Objective: This study is designed to determine the feasibility of the provision of an evidenced-based aphasia therapy, constraint-induced language therapy, via telerehabilitation. It describes the computer software that was developed specifically for the delivery of constraint-induced language therapy in the online environment and presents two case studies., Methods: Two participants with chronic…	Pitt	2017	https://dx.doi.org/10.1177/2055207617718767	Unchecked	Checked	Unchecked	Unchecked	Partly individualised	Checked	Unchecked	Unchecked	Appears the individualisation is done by clinician rather than the game, however, wording sufficiently ambiguous that the game may be tailoring. "The clinician initially dealt five cards to the participants with the category selected by the clinician at random and the level of difficulty such as color or word frequency determined according to participant performance. The clinician was able to vie…	Other (please describe)	the dual card request language action game first described by Pulvermuller et al. 25 with two participants with aphasia interacting with each other,	Other	The group-based, dual card request game utilized in face-to-face constraint-induced language therapy was transformed into an innovative and user-friendly Web-based game - Internet constraint-induced language therapy (iCILT). constraint-induced language therapy (CILT). First described by Pulvermuller et al.,25 the approach has been shown to yield substantial and stable improvements in language fun…	Unchecked	Unchecked	Unchecked	Unchecked	Checked	Unchecked	Unchecked	Unchecked	Unchecked	Unchecked	Unchecked	Unchecked	Checked	Unchecked	Checked	Unchecked	Unchecked	Desktop web-based	Person with brain injury only	Checked	Unchecked	Unchecked	Unchecked	Unchecked		Completely clinician-led i.e. telehealth only	No	the primary aim of this study was to investigate the feasibility of delivering high-intensity, evidenced-based CILT via telerehabilitation. A secondary aim was to describe participant responses to the therapy provided.	Yes	Quantitative descriptive - 'concerned with and designed only to describe the existing distribution of variables without much regard to causal relationships or other hypotheses'. They are used for monitoring the population, planning, and generating hypothesis.
48. Ballard 2019	2022-01-24 18:45:00	Feasibility of Automatic Speech Recognition for Providing Feedback During Tablet-Based Treatment for Apraxia of Speech Plus Aphasia	Purpose: Individuals with neurogenic speech disorders require ongoing therapeutic support to achieve functional communication goals. Alternative methods for service delivery, such as tablet-based speech therapy applications, may help bridge the gap and bring therapeutic interventions to the patient in an engaging way. The purpose of this study was to evaluate an iPad-based speech therapy app that…	Ballard	2019	https://doi.org/10.1044/2018_AJSLP-MSC18-18-0109	Unchecked	Checked	Unchecked	Unchecked	Completely individualised	Checked	Checked	Checked	Taken from the full set of 124 words, an individualized 20-word treatment set was developed for each participant. The selected treatment words were those scored as incorrect most often across the baseline tests. When more than 20 words were eligible for selection, the participant decided which words were included. If the participant indicated a word was too easy or too hard, the word could be rem…	Tunnelling (guiding a user along a path)		Other	We have developed an iOS application that uses ASR to support near-independent practice in word production. A hierarchical cueing strategy is built into the application. When needed, participants can elect to receive a series of semantic cues, use cues, phonological cues, and/or part- or whole-word auditory cues. When using the application, participants can choose to engage with all to none of th…	Checked	Checked	Unchecked	Checked	Unchecked	Checked	Unchecked	Unchecked	Unchecked	Unchecked	Unchecked	Unchecked	Unchecked	Unchecked	Checked	Checked	Unchecked	Desktop and tablet	Person with brain injury only	Checked	Unchecked	Unchecked	Unchecked	Unchecked		Partly automatised, partly telehealth	Yes	The primary aim of the current study was to assess the feasibility of a newly developed speech therapy application using ASR-based feedback on performance to improve word production accuracy in Australian English- speaking adults with AOS+ after stroke. Options for tablet-based speech and language exercises have flourished as speech pathologists and patients seek additional tools to support rehab…	Yes	Mixed methods - (a) at least one QUAL method and one QUAN method are combined; (b) each method is used rigorously in accordance to the generally accepted criteria in the area (or tradition) of research invoked; and (c) the combination of the methods is carried out at the minimum through a MM design (defined a priori, or emerging) and the integration of the QUAL and QUAN phases, results, and data.
49. Solana 2015	2022-01-24 21:49:00	Improving brain injury cognitive rehabilitation by personalized telerehabilitation services: Guttmann neuropersonal trainer	Cognitive rehabilitation aims to remediate or alleviate the cognitive deficits appearing after an episode of acquired brain injury (ABI). The purpose of this work is to describe the telerehabilitation platform called Guttmann Neuropersonal Trainer (GNPT) which provides new strategies for cognitive rehabilitation, improving efficiency and access to treatments, and to increase knowledge generation …	Solana	2015	https://dx.doi.org/10.1109/JBHI.2014.2354537	Checked	Checked	Unchecked	Unchecked	Completely individualised	Checked	Checked	Unchecked	"incorporates a decision support system that systematizes the classification of each patient's individual characteristics, it identifies the comparable cases, and it provides to the therapist the most successful experiences stored in the system for clinician consideration " The therapist defines these rehabilitation sessions by assigning a set of computerized tasks to a certain day, configuring t…	Tunnelling (guiding a user along a path)		Other	a telerehabilitation platform, called Guttmann Neuropersonal Trainer (GNPT), The rehabilitation process defined in GNPT starts by assigning a patient to a therapist responsible for the treatment. The therapist has then to perform the initial neuropsychological assessment, consisting of a set of validated tests used to evaluate cognitive functions (attention, memory or executive functions) prior t…	Checked	Unchecked	Unchecked	Checked	Checked	Checked	Unchecked	Unchecked	Unchecked	Unchecked	Unchecked	Unchecked	Checked	Unchecked	Checked	Checked	Unchecked	Desktop web-based	Person with brain injury only	Checked	Unchecked	Checked	Checked	Unchecked		Partly automatised, partly telehealth	No	The aim of this study is to identify the instrumental and methodological limitations of the traditional face-to-face rehabilitation, and to develop a platform to manage, register, and monitor treatments, increasing the efficiency of the process.	Can't tell	Quantitative descriptive - 'concerned with and designed only to describe the existing distribution of variables without much regard to causal relationships or other hypotheses'. They are used for monitoring the population, planning, and generating hypothesis.
50. Bergquist 2008	2022-01-26 13:14:00	Internet-based cognitive rehabilitation in individuals with acquired brain injury: A pilot feasibility study	Primary objective: The goal of the current study was to assess the feasibility of an Internet-based cognitive rehabilitation program for individuals with acquired brain injuries and memory impairment. Method(s): Participants were 10 individuals with a history of an acquired brain injury and documented memory impairment. All participants received training in how to use a secure IM system. They wer…	Bergquist	2008	https://dx.doi.org/10.1080/02699050802405487	Checked	Unchecked	Unchecked	Unchecked	Completely individualised	Checked	Unchecked	Checked	During the online therapy sessions, aspects of the calendar system were discussed as they related to the participants real-world situations. When difficulties were encountered, the participants and therapists discussed ways in which the participant may work to compensate for their difficulties. For each stage of the calendar system, eight questions to assess the participants' skills were identifi…	Tunnelling (guiding a user along a path)		Other	Therapy sessions focused on development calendar skills to address difficulties with memory in day-to-day life and develop strategies to improve memory functioning in identified aspects of day-to-day life. The three-step calendar approach was utilized in the current study [8]. The three-step calendar approach is a systematic, structured approach to train individuals with cognitive deficits in the…	Unchecked	Unchecked	Unchecked	Unchecked	Unchecked	Unchecked	Unchecked	Checked	Unchecked	Unchecked	Checked	Unchecked	Unchecked	Unchecked	Checked	Unchecked	Unchecked	Desktop web-based	Person with brain injury only	Checked	Unchecked	Unchecked	Unchecked	Unchecked		Completely clinician-led i.e. telehealth only	Yes	The current study is a pilot study, which investigated whether persons having objective memory impairments after acquired brain injury are able to first learn and then independently and reliably use the Internet for receiving cognitive rehabilitation from a qualified therapist providing this therapy at a distance. Specifically, it investigated if persons with a history of moderate-to-severe brain…	Yes	Quantitative descriptive - 'concerned with and designed only to describe the existing distribution of variables without much regard to causal relationships or other hypotheses'. They are used for monitoring the population, planning, and generating hypothesis.
51. Bergquist 2014	2022-01-26 15:24:00	Satisfaction with Cognitive Rehabilitation Delivered via the Internet in Persons with Acquired Brain Injury	We examined the level of satisfaction with cognitive rehabilitation delivered via the Internet in persons with moderate to severe acquired brain injury (ABI). Fifteen adults with moderate to severe ABI were randomized to 30 days of Internet-based active treatment (AT) or to a wait list (WL) group, and crossed over to the opposite condition after 30 sessions. Both caregivers and participants were …	Bergquist	2014	https://dx.doi.org/10.5195/ijt.2014.6142	Checked	Unchecked	Unchecked	Unchecked	Completely individualised	Checked	Unchecked	Checked	calendar use acquisition training based on the three-step procedure described by Sohlberg and Mateer (1989). Calendar use skills were introduced and practiced in one-on-one sessions with a therapist via an IM system in order to develop more effective compensatory strategies to aid independent functioning in daily life.	Tunnelling (guiding a user along a path)		Other	Calendar use skills were introduced and practiced in one-on-one sessions with a therapist via an IM system in order to develop more effective compensatory strategies to aid independent functioning in daily life. Training sessions for using the IM system were completed during the initial session and training lasted no more than 2 hours. The training session consisted of two portions: one-on-one tr…	Unchecked	Unchecked	Unchecked	Unchecked	Unchecked	Unchecked	Unchecked	Checked	Unchecked	Unchecked	Checked	Unchecked	Unchecked	Unchecked	Checked	Unchecked	Unchecked	Desktop web-based	Person with brain injury only	Checked	Unchecked	Unchecked	Unchecked	Unchecked		Completely clinician-led i.e. telehealth only	Yes	In this study we attempted to replicate our earlier findings on treatment satisfaction using a design comparing an active treatment condition with a wait list control. Consistent with our previous research, we hypothesized that our participants would report a high rate of satisfaction with our intervention, and that individuals with higher compensation use at baseline would also show a higher rat…	Yes	Quantitative RCT - A clinical study in which individual participants are allocated to intervention or control groups by randomization (intervention assigned by researchers
52. Damianakis 2016	2022-01-26 17:58:00	Therapy online: A web-based video support group for family caregivers of survivors with traumatic brain injury	Objective: This innovative descriptive study explores the benefits of a traumatic brain injury (TBI) caregiver support group intervention provided using videoconferencing within a password protected Web-based platform. Methods: Ten caregivers of family members with TBI were registered to a password-protected Web site (Caring for Others) that provided information about caring for a person with TBI…	Damianakis	2016	https://dx.doi.org/10.1097/HTR.0000000000000178	Checked	Unchecked	Unchecked	Unchecked	Partly individualised	Checked	Unchecked	Checked	The CFO Web site included (1) a TBI Information Handbook,32 (2) an e-mail link with a pull-down list of group member e-mails, (3) a text-based discussion forum, and (4) a videoconferencing link for both individual and group meetings. The group model is unstructured, not topic driven. A client-centered approach guides the intervention process wherein group members are initially invited to tell the…	Other (please describe)	The CFO Web site included (1) a TBI Information Handbook,32 (2) an e-mail link with a pull-down list of group member e-mails, (3) a text-based discussion forum, and (4) a videoconferencing link for both individual and group meetings. The group model is unstructured, not topic driven. A client-centered approach guides the intervention process wherein group members are initially invited to tell the…	Other	The password-protected Web site (Caring for Others [CFO]) Web site included (1) a TBI Information Handbook,32 (2) an e-mail link with a pull-down list of group member e-mails, (3) a text-based discussion forum, and (4) a videoconferencing link for both individual and group meetings. Once registered to the password-protected Web site, participants were encouraged to review the Information Handbook…	Unchecked	Unchecked	Unchecked	Unchecked	Unchecked	Checked	Unchecked	Unchecked	Checked	Checked	Unchecked	Unchecked	Unchecked	Checked	Checked	Unchecked	Unchecked	Desktop web-based	Informal caregivers only	Checked	Unchecked	Unchecked	Unchecked	Unchecked		Partly automatised, partly telehealth	Yes	The aims of this descriptive study were twofold (1) to explore the therapeutic benefits of an online support group for caregivers of young adult survivors of TBI; and (2) to explore group process therapeutic mechanisms within a videoconferencing support group environment.	Can't tell	Qualitative - exploring and understanding the meaning individuals or groups ascribe to a social or human problem
53. Kringle 2019	2022-01-27 17:39:00	Feasibility of an iterative rehabilitation intervention for stroke delivered remotely using mobile health technology	Background: Telehealth affords rehabilitation professionals opportunities to expand access to intervention for people in rural areas. Complex interventions have not been adapted for remote delivery using mobile health technologies. Strategy training is a complex intervention that teaches clients skills for identifying barriers and solutions to engagement in meaningful activities. Our goal was to …	Kringle	2019	https://dx.doi.org/10.1080/17483107.2019.1629113	Unchecked	Checked	Unchecked	Unchecked	Completely individualised	Checked	Unchecked	Checked	Participants then selected personally meaningful goals using the Canadian Occupational Performance Measure (COPM) [15]. The intervention therapist entered the selected goals from the COPM into the iADAPTS system via the clinician portal. The goals then appeared on the client's mobile application. During this in-person session, the therapist guided the participant to establish a plan for their fir…	Other (please describe)	Participants then selected personally meaningful goals using the Canadian Occupational Performance Measure (COPM) [15]. The intervention therapist entered the selected goals from the COPM into the iADAPTS system via the clinician portal. The goals then appeared on the client's mobile application. During this in-person session, the therapist guided the participant to establish a plan for their fir…	Other	Metacognitive rehabilitation approaches are complex interventions that are used to develop patients' ability to problem solve within novel situations. Strategy training is one example of a metacognitive rehabilitation approach that shows promise for reducing disability after stroke [8-10]. During strategy training, patients learn to apply a four-step strategy (Goal-Plan-Do-Check) to any activity-…	Unchecked	Unchecked	Unchecked	Checked	Unchecked	Unchecked	Unchecked	Unchecked	Unchecked	Checked	Unchecked	Unchecked	Unchecked	Unchecked	Checked	Unchecked	Unchecked	Both tablet and smartphone mobile application	Person with brain injury only	Checked	Unchecked	Unchecked	Unchecked	Unchecked		Partly automatised, partly telehealth	No	Recommendations for early phase development of complex intervention protocols, such as strategy training, include precise specification of intervention components and extensive pilot testing to assess feasibility and estimate effect sizes [12,13]. Traditional face-to-face strategy training underwent this process prior to ongoing efficacy and effectiveness trials [8-10]. Translating strategy train…	Can't tell	Quantitative descriptive - 'concerned with and designed only to describe the existing distribution of variables without much regard to causal relationships or other hypotheses'. They are used for monitoring the population, planning, and generating hypothesis.
54. Van De Ven	2022-01-28 20:29:00	Brain training improves recovery after stroke but waiting list improves equally: A multicenter randomized controlled trial of a computer based cognitive flexibility training	Background: Brain training is currently widely used in an attempt to improve cognitive functioning. Computer- based training can be performed at home and could therefore be an effective add-on to available rehabilitation programs aimed at improving cognitive functioning. Several studies have reported cognitive improvements after computer training, but most lacked proper active and passive control…	Van De Ven	2017	https://dx.doi.org/10.1371/journal.pone.0172993	Unchecked	Checked	Unchecked	Unchecked	Completely individualised	Checked	Checked	Checked	Difficulty of tasks was adapted individually to the performance of participants [14]. The degree of difficulty of the task was adapted to the participant's performance; they were asked to continue to the next level as soon as they received two or three out of three stars. All tasks consisted of 20 levels. Based on a pilot study, we adjusted elements such as the time allowed to complete a task to …	Tunnelling (guiding a user along a path)		Brain Training (Gamification)	Both computer training programs were carried out at home via a preexisting brain training website, www.braingymmer.com. The training tasks (games) were professionally programmed to be stimulating. The intervention training consisted of nine tasks in the cognitive domains of working memory, attention, and reasoning. To stimulate cognitive flexibility, tasks from the same cognitive domain were neve…	Unchecked	Unchecked	Unchecked	Unchecked	Checked	Unchecked	Unchecked	Unchecked	Unchecked	Unchecked	Unchecked	Unchecked	Unchecked	Unchecked	Unchecked	Checked	Unchecked	No information	Person with brain injury only	Checked	Unchecked	Unchecked	Unchecked	Unchecked		Completely automatised / self-guided	Yes	The aim of the current study was to evaluate whether a commercially available computer-based brain training improves executive functioning after stroke. Our second aim was to evaluate whether studies without proper control groups can draw conclusions about transfer effects. The aim of the current study was to test the hypothesis that three months of computer-based, commercially available, cogniti…	Yes	Quantitative RCT - A clinical study in which individual participants are allocated to intervention or control groups by randomization (intervention assigned by researchers
55. Cikajlo 2017	2022-01-29 14:18:00	A Cloud-Based Virtual Reality App for a Novel Telemindfulness Service: Rationale, Design and Feasibility Evaluation	BACKGROUND: Worldwide, there has been a marked increase in stress and anxiety, also among patients with traumatic brain injury (TBI). Access to psychology services is limited, with some estimates suggesting that over 50% of sufferers are not accessing the existing services available to them for reasons such as inconvenience, embarrassment, or stigmatization concerns around mental health. Health s…	Cikajlo	2017	https://dx.doi.org/10.2196/resprot.6849	Checked	Unchecked	Checked	Unchecked	Partly individualised	Checked	Checked	Checked	In the self-meditation mode, the user could choose the preferred music, natural sounds, and an environment for mindfulness practice. Four environments were available (Figure 2, right side): two videos recorded in nature with a 360-degree camera (Dooney Rock, a lakeshore in Ireland, and the River Bonnet, a river in Ireland) and two VEs (a dark fireplace room and a bright, wide-open mountain view).…	Tunnelling (guiding a user along a path)		Other	We developed a cloud-based system, which consisted of a Web interface for the mindfulness instructor and remote clients, who had 3D VR headsets. The mindfulness instructor could communicate over the Web interface with the participants using the headset. Additionally, the Web app enabled group sessions in virtual rooms, 360-degree videos, and real interactions or standalone meditation. The mindful…	Unchecked	Checked	Checked	Unchecked	Unchecked	Unchecked	Checked	Unchecked	Unchecked	Unchecked	Unchecked	Unchecked	Checked	Unchecked	Unchecked	Unchecked	Unchecked	Smartphone mobile application	Person with brain injury only	Checked	Unchecked	Unchecked	Checked	Checked	"We have developed a technology that is available for home and workplace use"	Partly automatised, partly telehealth	No	Our main objectives were to design a suitable mindfulness protocol based on Mindfulness-Based Stress Reduction, with tasks in the VE with 360-degree videos, and to test the feasibility of the developed mindfulness/telemindfulness app in a real environment. Additionally, we analyzed head movements during mindfulness sessions to stimulate further initiatives in this research space.	Can't tell	Quantitative descriptive - 'concerned with and designed only to describe the existing distribution of variables without much regard to causal relationships or other hypotheses'. They are used for monitoring the population, planning, and generating hypothesis.
56. Tsaousides 2017	2022-01-29 19:53:00	Improving Emotion Regulation Following Web-Based Group Intervention for Individuals with Traumatic Brain Injury	Objective: Preliminary evaluation of the efficacy of a Web-based group intervention (Online EmReg) to improve emotion regulation (ER) in individuals with traumatic brain injury (TBI). Design(s): Pre-/post-within-subject design with baseline, end-of-treatment, and 12-week follow-up assessments. Participant(s): Ninety-one individuals with TBI and deficits in ER. Intervention(s): Twenty-four session…	Tsaousides	2017	https://dx.doi.org/10.1097/HTR.0000000000000345	Checked	Unchecked	Unchecked	Unchecked	Partly individualised	Checked	Unchecked	Checked	Online EmReg was divided into 2 parts. Sessions 1 to 8 were dedicated to psychoeducation. The therapist introduced participants to the objectives, terminology, and strategies of EmReg and discussed the role of brain injury in ER and the need for cognitive supports (eg, use of memory aids) to facilitate skill development. Sessions 9 to 24 were focused on skill practice. Participants learned specif…	Tunnelling (guiding a user along a path)		Other	Twenty-four sessions of training in emotion regulation (ER) skills delivered by group videoconference. Intervention EmReg is a comprehensive, skill-based intervention that combines didactics, metacognitive strategies, and experiential training. It is based on theories of emotions and ER and cognitive-behavioral therapy and emphasizes the acquisition and generalization of ER skills through examina…	Unchecked	Unchecked	Unchecked	Unchecked	Unchecked	Checked	Unchecked	Unchecked	Unchecked	Unchecked	Unchecked	Unchecked	Checked	Unchecked	Checked	Unchecked	Unchecked	Desktop and tablet	Person with brain injury only	Checked	Unchecked	Unchecked	Unchecked	Unchecked		Completely clinician-led i.e. telehealth only	Yes	The objective of this study was to evaluate the efficacy of Online EmReg. Our main hypothesis was that Online EmReg would lead to statistically significant improvements in ER, change of 0.5 standard deviation (SD) or higher on the primary outcome measure, the Difficulties in Emotion Regulation Scale [DERS]52), by the end of treatment and at follow-up. Three additional research questions were expl…	Yes	Mixed methods - (a) at least one QUAL method and one QUAN method are combined; (b) each method is used rigorously in accordance to the generally accepted criteria in the area (or tradition) of research invoked; and (c) the combination of the methods is carried out at the minimum through a MM design (defined a priori, or emerging) and the integration of the QUAL and QUAN phases, results, and data.
57. Peers 2020	2022-01-30 12:57:00	Dissociable effects of attention vs working memory training on cognitive performance and everyday functioning following fronto-parietal strokes	Difficulties with attention are common following stroke, particularly in patients with frontal and parietal damage, and are associated with poor outcome. Home-based online cognitive training may have the potential to provide an efficient and effective way to improve attentional functions in such patients. Little work has been carried out to assess the efficacy of this approach in stroke patients,…	Peers	2020	https://dx.doi.org/10.1080/09602011.2018.1554534	Unchecked	Checked	Unchecked	Unchecked	Completely individualised	Unchecked	Checked	Unchecked	Both forms of training are adaptive (becoming progressively more difficult as performance improves, and easier if performance is poor), allowing patients to progress at their own rate.	Other (please describe)	Both forms of training are adaptive (becoming progressively more difficult as performance improves, and easier if performance is poor), allowing patients to progress at their own rate.	Brain Training (Gamification)	We developed a novel Selective Attention Training (SAT) battery, consisting of five tasks developed to shape participants' ability to rapidly attentionally sift through onscreen stimuli for goal-relevant information. We intended to compare this with another, well established, cognitively demanding WMT battery, Cogmed™. This training battery is attentionally demanding but is primarily focussed on …	Unchecked	Unchecked	Unchecked	Unchecked	Checked	Unchecked	Unchecked	Unchecked	Unchecked	Unchecked	Unchecked	Unchecked	Unchecked	Unchecked	Unchecked	Checked	Unchecked	Desktop web-based	Person with brain injury only	Checked	Unchecked	Unchecked	Unchecked	Unchecked		Completely automatised / self-guided	No	Here, in a feasibility pilot study, we compare the effects of 20 days of cognitive training using either novel Selective Attention Training (SAT) or commercial Working Memory Training (WMT) programme, versus a waitlist control on a range of attentional and working memory tasks.	Can't tell	Quantitative descriptive - 'concerned with and designed only to describe the existing distribution of variables without much regard to causal relationships or other hypotheses'. They are used for monitoring the population, planning, and generating hypothesis.
58. Getz 2016	2022-01-30 19:29:00	Successful remote delivery of a treatment for phonological alexia via telerehab	A growing body of literature supports the effectiveness of the remote delivery of rehabilitation services, i.e., telerehab. Aphasia treatment is particularly well suited for telerehab because of the verbal and visual nature of speech-language therapy, but scientific research investigating aphasia telerehab is in its infancy. No studies to date have evaluated whether treatment of acquired reading …	Getz	2016	https://doi.org/10.1080/09602011.2015.1048254	Unchecked	Checked	Unchecked	Unchecked	Partly individualised	Checked	Unchecked	Unchecked	At the conclusion of a telerehab session, the researcher selected a set for home practice (Figure 3) and clicked "OK" to remotely programme the participant's home-practice software to display that set when next opened. Participants progressed to Set 2 after reaching 90% accuracy on Set 1 in two consecutive probe tests or after performance on Set 1 reached a plateau. A plateau was defined as a cha…	Tunnelling (guiding a user along a path)		Other	SemMed, a validated treatment for phonological alexia. The intervention reported here aims to treat phonological alexia, a reading disorder that may result from left hemisphere stroke. This disorder is characterised by marked difficulties reading words with little to no semantic content, such as function words, some verbs, and especially novel words or pseudowords, as compared with relatively pre…	Checked	Unchecked	Unchecked	Checked	Unchecked	Checked	Unchecked	Unchecked	Unchecked	Unchecked	Unchecked	Unchecked	Unchecked	Unchecked	Checked	Unchecked	Unchecked	Desktop web-based	Person with brain injury only	Checked	Unchecked	Unchecked	Unchecked	Unchecked		Completely clinician-led i.e. telehealth only	No	It is an open question whether synchronous telerehab of severely alexic patients is even feasible, let alone effective. The research reported here was designed to answer this question.	Can't tell	Mixed methods - (a) at least one QUAL method and one QUAN method are combined; (b) each method is used rigorously in accordance to the generally accepted criteria in the area (or tradition) of research invoked; and (c) the combination of the methods is carried out at the minimum through a MM design (defined a priori, or emerging) and the integration of the QUAL and QUAN phases, results, and data.
59. Hill 2016	2022-01-31 16:35:00	Refining an asynchronous telerehabilitation platform for speech-language pathology: Engaging end-users in the process	Asynchronous telerehabilitation in which computer-based interventions are remotely monitored and adapted offline is an emerging service delivery model in the rehabilitation of communication disorders. The asynchronous nature of this model may hold a benefit over its synchronous counterpart by eliminating scheduling issues and thus improving efficiency in a healthcare landscape of constrained reso…	Hill	2016	https://dx.doi.org/10.3389/fnhum.2016.00640	Unchecked	Checked	Unchecked	Unchecked	Completely individualised	Unchecked	Checked	Unchecked	Performance data were transferred via the Internet from the device to the treating clinician who accessed this data via the laptop. Therapy tasks were updated by the clinician according to their clinical judgment of participant progress and were remotely transferred via the Internet. Pre-treatment Testing The presence and nature of each participant's aphasia was confirmed by assessment using the …	Tunnelling (guiding a user along a path)		Other	Computer-based aphasia therapy (CBAT); eSALT (eSALT: Enabling Speech and Language Therapy that is effective, electronic, and everywhere) is a novel asynchronous telerehabilitation platform in which clinicians design and individualize therapy tasks for transfer to a client's mobile device. An inbuilt telerehabilitation module allows for remote monitoring and updating of tasks.	Unchecked	Checked	Checked	Checked	Unchecked	Unchecked	Unchecked	Unchecked	Unchecked	Unchecked	Unchecked	Unchecked	Unchecked	Unchecked	Unchecked	Checked	Unchecked	Tablet mobile application	Person with brain injury only	Checked	Unchecked	Unchecked	Unchecked	Unchecked		Completely automatised / self-guided	Yes	Aim of the Current Study The current usability study is part of a broader program of research which aims to develop and comprehensively evaluate an asynchronous telerehabilitation platform for use in speech-language pathology (eSALT) which is flexible enough to accommodate the rehabilitation needs of a wide variety of users. The aim of this usability study was to explore the usability and accepta…	Yes	Mixed methods - (a) at least one QUAL method and one QUAN method are combined; (b) each method is used rigorously in accordance to the generally accepted criteria in the area (or tradition) of research invoked; and (c) the combination of the methods is carried out at the minimum through a MM design (defined a priori, or emerging) and the integration of the QUAL and QUAN phases, results, and data.
60. Munsell 2020	2022-01-31 21:02:00	Closing the digital divide in speech, language, and cognitive therapy: Cohort study of the factors associated with technology usage for rehabilitation	Background: For stroke, traumatic brain injury (TBI), and other neurologic conditions associated with speech-language disorders, speech and language therapy is the standard of care for promoting recovery. However, barriers such as clinician time constraints and insurance reimbursement can inhibit a patient's ability to receive the support needed to optimize functional gain. Although digital rehab…	Munsell	2020	https://dx.doi.org/10.2196/16286	Checked	Checked	Unchecked	Unchecked	Completely individualised	Unchecked	Checked	Checked	New users were asked to self-select which areas of therapy they felt they needed improvement on, and initial exercises were assigned based on these reported deficits. During a home-based therapy session, patients practiced exercises in increasing order of difficulty. As a patient worked through the therapeutic schedule, assigned exercises dynamically adapted to each patient's individual progress.…	Tunnelling (guiding a user along a path)		Other	Constant Therapy, a remotely delivered, cloud-based rehabilitation program for patients with speech-language disorders/speech and cognitive deficits caused by brain injury. The Constant Therapy platform includes more than 80 evidence-based SLT exercises with varying levels of difficulty, for a total of 244 individual exercises. The exercises fall in the domains of language (naming, comprehension,…	Unchecked	Unchecked	Unchecked	Unchecked	Checked	Unchecked	Unchecked	Unchecked	Unchecked	Unchecked	Unchecked	Unchecked	Unchecked	Unchecked	Unchecked	Checked	Unchecked	Both tablet and smartphone mobile application	Person with brain injury only	Checked	Unchecked	Unchecked	Unchecked	Unchecked		Completely automatised / self-guided	Yes	To understand the feasibility of scaling the delivery of remote therapy for home practice across a large, heterogeneous population, it is important to understand the usage of technology for rehabilitation outside the clinic. Objective: This study aimed to evaluate whether the level of engagement with digital therapy differs by various patient characteristics, including age, gender, diagnosis, tim…	Yes	Quantitative descriptive - 'concerned with and designed only to describe the existing distribution of variables without much regard to causal relationships or other hypotheses'. They are used for monitoring the population, planning, and generating hypothesis.
[truncated: 160 more columns]
